# Supplementary material for: Development of a Providencia stuartii multilocus sequence typing scheme
Source: Front Microbiol. 2024 Oct 31;15:1493621. doi: 10.3389/fmicb.2024.1493621 (PMC11560872; doi:10.3389/fmicb.2024.1493621)
Supplement: Supplementary file 3 [file Table_1.xlsx]

## Sheet: SNPs_matrix
Genome pairs showing less than 1,100 SNPs on the core genome are highlighten in green
Genome	41	65	883	GCF_000154865	GCF_000259175	GCF_000754345	GCF_001267785	GCF_001463005	GCF_001558855	GCF_001888205	GCF_001968995	GCF_002206175	GCF_002886955	GCF_002947315	GCF_002983665	GCF_003688015	GCF_006517525	GCF_008693805	GCF_009706215	GCF_009706235	GCF_009706265	GCF_009706595	GCF_009706605	GCF_009706655	GCF_010320365	GCF_010589975	GCF_010597545	GCF_010669105	GCF_012956045	GCF_013166725	GCF_013166755	GCF_014652175	GCF_015739395	GCF_015739445	GCF_015739495	GCF_015739525	GCF_015739565	GCF_015739585	GCF_015832305	GCF_016128115	GCF_016623625	GCF_017152355	GCF_017152365	GCF_017152395	GCF_017152445	GCF_017153315	GCF_018413475	GCF_023520575	GCF_023572545
GCF_009706595	8265	8265	8265	724	8206	8298	8167	8054	8867	8179	8172	8586	8576	8501	8251	8202	8461	8058	8398	8438	8212	0	8267	676	8449	8487	8068	8404	8420	8535	8538	8607	8256	8237	8252	8468	8254	8238	8464	8295	8295	8438	8438	8575	8454	8378	595	8146	8446
GCF_018413475	8268	8268	8268	891	8200	8363	8260	8313	8855	8269	8234	8586	8568	8547	8339	8025	8459	8131	8434	8421	8236	595	8346	852	8443	8486	8124	8433	8467	8515	8518	8609	8298	8324	8339	8503	8342	8329	8493	8360	8360	8436	8436	8587	8452	8430	0	8181	8442
GCF_009706655	8345	8345	8345	464	8281	8443	8334	8395	8754	8321	8268	8695	8654	8485	8393	8332	8570	8133	8325	8480	8348	676	8416	0	8559	8511	8143	8327	8404	8557	8560	8662	8295	8378	8393	8574	8396	8379	8411	8440	8440	8548	8548	8587	8564	8362	852	8220	8555
GCF_000154865	8394	8394	8394	0	8333	8471	8403	8351	8838	8352	8284	8761	8735	8548	8424	8444	8632	8130	8461	8554	8346	724	8445	464	8621	8614	8150	8436	8470	8656	8659	8728	8402	8410	8425	8586	8427	8411	8464	8468	8468	8610	8610	8725	8626	8426	891	8324	8615
GCF_902373775	8394	8394	8394	0	8333	8471	8403	8351	8838	8352	8284	8761	8735	8548	8424	8444	8632	8130	8461	8554	8346	724	8445	464	8621	8614	8150	8436	8470	8656	8659	8728	8402	8410	8425	8586	8427	8411	8464	8468	8468	8610	8610	8725	8626	8426	891	8324	8615
GCF_001463005	8221	8221	8221	8351	8194	8298	8254	0	8684	8260	8276	8629	8554	8402	8337	8305	8524	8133	8454	8452	8220	8054	8130	8395	8523	8575	8161	8285	8327	8428	8431	8704	8188	8323	8335	8376	8343	8325	8338	8295	8293	8511	8511	8557	8530	8283	8313	8285	8520
GCF_008693805	8233	8233	8233	8130	8186	8558	8273	8133	8856	8168	8223	8611	8518	8507	8229	7890	8612	0	8540	8374	7758	8058	8438	8133	8602	8478	153	8413	8456	8583	8586	8821	8440	8215	8230	8375	8231	8220	8455	8557	8553	8597	8597	8687	8615	8416	8131	7717	8604
GCF_010597545	8248	8248	8248	8150	8201	8568	8279	8161	8869	8199	8237	8624	8534	8526	8259	7901	8627	153	8557	8386	7763	8068	8447	8143	8618	8494	0	8432	8475	8595	8598	8835	8450	8246	8261	8381	8262	8251	8484	8567	8563	8613	8613	8703	8631	8435	8124	7730	8619
GCF_023520575	8166	8166	8166	8324	8114	8489	8246	8285	8751	8269	8058	8599	8492	8575	8333	7970	8367	7717	8320	8290	8007	8146	8399	8220	8357	8371	7730	8412	8491	8309	8312	8524	8372	8319	8333	8447	8328	8322	8494	8485	8484	8345	8345	8459	8361	8445	8181	0	8356
GCF_001267785	8222	8222	8222	8403	8216	8245	0	8254	8701	8347	8454	8622	8510	8261	8414	8244	8261	8273	8576	8527	8281	8167	8233	8334	8255	8659	8279	8200	8216	8629	8632	8729	8211	8401	8415	8457	8419	8406	8268	8242	8239	8248	8248	8256	8270	8172	8260	8246	8258
GCF_001968995	8224	8224	8224	8284	8163	8385	8454	8276	8788	8341	0	8818	8770	8579	8413	8278	8692	8223	8469	8466	8217	8172	8321	8268	8688	8639	8237	8443	8496	8582	8585	8675	8277	8404	8418	8613	8420	8409	8496	8380	8379	8676	8676	8597	8695	8451	8234	8058	8685
GCF_001888205	8502	8502	8502	8352	8455	8436	8347	8260	8748	0	8341	8603	8510	8601	78	8354	8290	8168	8328	8360	8326	8179	8371	8321	8308	8556	8199	8516	8550	8470	8473	8531	8338	110	125	8580	132	115	8524	8431	8433	8292	8292	8356	8296	8509	8269	8269	8300
GCF_003688015	8344	8344	8344	8444	8302	8448	8244	8305	8928	8354	8278	8648	8605	8566	8419	0	8441	7890	8600	8514	1026	8202	8393	8332	8441	8437	7901	8447	8488	8537	8540	8735	8407	8405	8419	8604	8419	8410	8534	8444	8445	8433	8433	8599	8446	8449	8025	7970	8441
GCF_000259175	252	252	252	8333	0	8221	8216	8194	8722	8455	8163	8592	8411	8485	8518	8302	8285	8186	8453	8397	8222	8206	8138	8281	8281	8507	8201	8362	8408	8480	8483	8615	8170	8510	8524	8481	8526	8513	8444	8219	8215	8272	8272	8284	8289	8362	8200	8114	8278
GCF_009706265	8270	8270	8270	8346	8222	8418	8281	8220	8940	8326	8217	8669	8600	8525	8391	1026	8413	7758	8616	8497	0	8212	8389	8348	8409	8452	7763	8478	8446	8545	8548	8737	8409	8377	8391	8566	8392	8382	8543	8414	8415	8405	8405	8625	8420	8407	8236	8007	8412
GCF_015739445	8555	8555	8555	8410	8510	8500	8401	8323	8805	110	8404	8660	8566	8659	154	8405	8353	8215	8387	8415	8377	8237	8432	8378	8352	8605	8246	8573	8606	8518	8521	8585	8401	0	45	8643	72	61	8596	8495	8489	8338	8338	8417	8358	8565	8324	8319	8346
GCF_015739585	8558	8558	8558	8411	8513	8504	8406	8325	8808	115	8409	8663	8568	8666	159	8410	8358	8220	8390	8419	8382	8238	8436	8379	8357	8610	8251	8580	8613	8521	8524	8588	8405	61	76	8647	83	0	8603	8499	8493	8343	8343	8419	8363	8572	8329	8322	8351
GCF_002983665	8566	8566	8566	8424	8518	8505	8414	8337	8815	78	8413	8671	8574	8669	0	8419	8364	8229	8397	8425	8391	8251	8439	8393	8366	8621	8259	8582	8616	8531	8534	8597	8409	154	169	8646	176	159	8605	8500	8493	8350	8350	8431	8370	8573	8339	8333	8361
GCF_015739495	8569	8569	8569	8425	8524	8515	8415	8335	8819	125	8418	8675	8581	8673	169	8419	8368	8230	8401	8429	8391	8252	8447	8393	8367	8619	8261	8587	8620	8532	8535	8599	8416	45	0	8657	87	76	8610	8510	8504	8353	8353	8432	8373	8579	8339	8333	8361
GCF_015739565	8571	8571	8571	8427	8526	8515	8419	8343	8822	132	8420	8674	8581	8677	176	8419	8370	8231	8405	8429	8392	8254	8447	8396	8369	8624	8262	8591	8624	8527	8530	8603	8416	72	87	8654	0	83	8614	8510	8504	8355	8355	8429	8375	8583	8342	8328	8363
GCF_015739395	8215	8215	8215	8402	8170	841	8211	8188	8850	8338	8277	8648	8543	8637	8409	8407	8484	8440	8351	8164	8409	8256	890	8295	8478	8531	8450	8503	8553	8423	8426	8559	0	8401	8416	8439	8416	8405	8520	840	840	8466	8466	8427	8487	8514	8298	8372	8475
41	0	0	0	8394	252	8268	8222	8221	8713	8502	8224	8635	8465	8524	8566	8344	8323	8233	8502	8452	8270	8265	8182	8345	8323	8549	8248	8401	8447	8535	8538	8664	8215	8555	8569	8470	8571	8558	8483	8266	8262	8312	8312	8333	8331	8403	8268	8166	8315
65	0	0	0	8394	252	8268	8222	8221	8713	8502	8224	8635	8466	8524	8566	8344	8323	8233	8502	8452	8270	8265	8182	8345	8323	8549	8248	8401	8447	8535	8538	8664	8215	8555	8569	8470	8571	8558	8483	8266	8262	8312	8312	8333	8331	8403	8268	8166	8315
883	0	0	0	8394	252	8268	8222	8221	8713	8502	8224	8635	8466	8524	8566	8344	8323	8233	8502	8452	8270	8265	8182	8345	8323	8549	8248	8401	8447	8535	8538	8664	8215	8555	8569	8470	8571	8558	8483	8266	8262	8312	8312	8333	8331	8403	8268	8166	8315
GCF_009706605	8182	8182	8182	8445	8138	745	8233	8130	8846	8371	8321	8540	8406	8577	8439	8393	8354	8438	8367	8156	8389	8267	0	8416	8344	8545	8447	8544	8492	8438	8441	8512	890	8432	8447	8343	8447	8436	8525	744	744	8334	8334	8466	8355	8450	8346	8399	8343
GCF_016128115	8266	8266	8266	8468	8219	1	8242	8295	8850	8431	8380	8638	8550	8683	8500	8444	8424	8557	8477	8182	8414	8295	744	8440	8415	8587	8567	8592	8599	8508	8511	8545	840	8495	8510	8582	8510	8499	8641	0	0	8403	8403	8532	8424	8556	8360	8485	8414
GCF_016623625	8262	8262	8262	8468	8215	1	8239	8293	8852	8433	8379	8633	8544	8682	8493	8445	8419	8553	8477	8176	8415	8295	744	8440	8410	8581	8563	8591	8598	8506	8509	8545	840	8489	8504	8578	8504	8493	8640	0	0	8398	8398	8527	8419	8555	8360	8484	8409
GCF_000754345	8268	8268	8268	8471	8221	0	8245	8298	8855	8436	8385	8641	8552	8687	8505	8448	8422	8558	8480	8185	8418	8298	745	8443	8413	8591	8568	8596	8603	8511	8514	8548	841	8500	8515	8586	8515	8504	8645	1	1	8400	8400	8535	8422	8559	8363	8489	8412
GCF_900455285	8618	8618	8618	8481	8573	8529	8464	8392	8859	195	8466	8717	8618	8720	239	8462	8387	8289	8448	8473	8436	8298	8489	8440	8390	8667	8310	8634	8667	8578	8581	8645	8459	227	242	8700	248	231	8667	8524	8518	8374	8374	8479	8392	8627	8387	8378	8384
GCF_017153315	8403	8403	8403	8426	8362	8559	8172	8283	8602	8509	8451	8495	8418	285	8573	8449	8293	8416	8511	8504	8407	8378	8450	8362	8281	8576	8435	475	162	8637	8640	8606	8514	8565	8579	8471	8583	8572	484	8556	8555	8271	8271	8680	8290	0	8430	8445	8281
GCF_009706215	8502	8502	8502	8461	8453	8480	8576	8454	8749	8328	8469	8286	8328	8640	8397	8600	8554	8540	0	8433	8616	8398	8367	8325	8560	8113	8557	8477	8552	8187	8190	567	8351	8387	8401	8526	8405	8390	8540	8477	8477	8548	8548	8550	8565	8511	8434	8320	8558
GCF_010669105	8401	8401	8401	8436	8362	8596	8200	8285	8580	8516	8443	8555	8507	610	8582	8447	8353	8413	8477	8486	8478	8404	8544	8327	8339	8528	8432	0	515	8617	8620	8585	8503	8573	8587	8579	8591	8580	327	8592	8591	8329	8329	8675	8348	475	8433	8412	8340
GCF_012956045	8447	8447	8447	8470	8408	8603	8216	8327	8643	8550	8496	8536	8463	303	8616	8488	8340	8456	8552	8547	8446	8420	8492	8404	8328	8616	8475	515	0	8675	8678	8650	8553	8606	8620	8515	8624	8613	524	8599	8598	8318	8318	8732	8337	162	8467	8491	8327
GCF_009706235	8452	8452	8452	8554	8397	8185	8527	8452	8831	8360	8466	8524	8362	8629	8425	8514	8355	8374	8433	0	8497	8438	8156	8480	8343	8427	8386	8486	8547	8372	8375	8592	8164	8415	8429	8410	8429	8419	8522	8182	8176	8331	8331	8376	8349	8504	8421	8290	8345
GCF_017152355	8312	8312	8312	8610	8272	8400	8248	8511	8662	8292	8676	7984	8203	8394	8350	8433	178	8597	8548	8331	8405	8438	8334	8548	152	8243	8613	8329	8318	8372	8375	8608	8466	8338	8353	8307	8355	8343	8416	8403	8398	0	0	8565	139	8271	8436	8345	146
GCF_017152365	8312	8312	8312	8610	8272	8400	8248	8511	8662	8292	8676	7984	8203	8394	8350	8433	178	8597	8548	8331	8405	8438	8334	8548	152	8243	8613	8329	8318	8372	8375	8608	8466	8338	8353	8307	8355	8343	8416	8403	8398	0	0	8565	139	8271	8436	8345	146
GCF_023572545	8315	8315	8315	8615	8278	8412	8258	8520	8670	8300	8685	7994	8219	8404	8361	8441	152	8604	8558	8345	8412	8446	8343	8555	166	8252	8619	8340	8327	8380	8383	8618	8475	8346	8361	8317	8363	8351	8427	8414	8409	146	146	8569	173	8281	8442	8356	0
GCF_010320365	8323	8323	8323	8621	8281	8413	8255	8523	8675	8308	8688	7997	8220	8406	8366	8441	200	8602	8560	8343	8409	8449	8344	8559	0	8253	8618	8339	8328	8383	8386	8618	8478	8352	8367	8323	8369	8357	8426	8415	8410	152	152	8569	173	8281	8443	8357	166
GCF_017152445	8331	8331	8331	8626	8289	8422	8270	8530	8682	8296	8695	8003	8228	8413	8370	8446	185	8615	8565	8349	8420	8454	8355	8564	173	8260	8631	8348	8337	8390	8393	8624	8487	8358	8373	8326	8375	8363	8420	8424	8419	139	139	8579	0	8290	8452	8361	173
GCF_006517525	8323	8323	8323	8632	8285	8422	8261	8524	8682	8290	8692	8009	8221	8417	8364	8441	0	8612	8554	8355	8413	8461	8354	8570	200	8264	8627	8353	8340	8392	8395	8623	8484	8353	8368	8331	8370	8358	8425	8424	8419	178	178	8589	185	8293	8459	8367	152
GCF_015832305	8483	8483	8483	8464	8444	8645	8268	8338	8675	8524	8496	8649	8577	620	8605	8534	8425	8455	8540	8522	8543	8464	8525	8411	8426	8615	8484	327	524	8693	8696	8697	8520	8596	8610	8583	8614	8603	0	8641	8640	8416	8416	8745	8420	484	8493	8494	8427
GCF_015739525	8470	8470	8470	8586	8481	8586	8457	8376	8662	8580	8613	8460	8342	8598	8646	8604	8331	8375	8526	8410	8566	8468	8343	8574	8323	8549	8381	8579	8515	8513	8516	8740	8439	8643	8657	0	8654	8647	8583	8582	8578	8307	8307	8768	8326	8471	8503	8447	8317
GCF_010589975	8549	8549	8549	8614	8507	8591	8659	8575	8785	8556	8639	7307	8195	8700	8621	8437	8264	8478	8113	8427	8452	8487	8545	8511	8253	0	8494	8528	8616	8291	8294	8207	8531	8605	8619	8549	8624	8610	8615	8587	8581	8243	8243	8668	8260	8576	8486	8371	8252
GCF_002947315	8524	8524	8524	8548	8485	8687	8261	8402	8719	8601	8579	8616	8541	0	8669	8566	8417	8507	8640	8629	8525	8501	8577	8485	8406	8700	8526	610	303	8761	8764	8732	8637	8659	8673	8598	8677	8666	620	8683	8682	8394	8394	8804	8413	285	8547	8575	8404
GCF_013166725	8535	8535	8535	8656	8480	8511	8629	8428	8668	8470	8582	8436	8370	8761	8531	8537	8392	8583	8187	8372	8545	8535	8438	8557	8383	8291	8595	8617	8675	0	3	8336	8423	8518	8532	8513	8527	8521	8693	8508	8506	8372	8372	8713	8390	8637	8515	8309	8380
GCF_013166755	8538	8538	8538	8659	8483	8514	8632	8431	8671	8473	8585	8439	8372	8764	8534	8540	8395	8586	8190	8375	8548	8538	8441	8560	8386	8294	8598	8620	8678	3	0	8339	8426	8521	8535	8516	8530	8524	8696	8511	8509	8375	8375	8716	8393	8640	8518	8312	8383
GCF_017152395	8333	8333	8333	8725	8284	8535	8256	8557	9125	8356	8597	8681	8627	8804	8431	8599	8589	8687	8550	8376	8625	8575	8466	8587	8569	8668	8703	8675	8732	8713	8716	8794	8427	8417	8432	8768	8429	8419	8745	8532	8527	8565	8565	0	8579	8680	8587	8459	8569
GCF_002886955	8465	8466	8466	8735	8411	8552	8510	8554	8745	8510	8770	7999	0	8541	8574	8605	8221	8518	8328	8362	8600	8576	8406	8654	8220	8195	8534	8507	8463	8370	8372	8386	8543	8566	8581	8342	8581	8568	8577	8550	8544	8203	8203	8627	8228	8418	8568	8492	8219
GCF_002206175	8635	8635	8635	8761	8592	8641	8622	8629	8777	8603	8818	0	7999	8616	8671	8648	8009	8611	8286	8524	8669	8586	8540	8695	7997	7307	8624	8555	8536	8436	8439	8330	8648	8660	8675	8460	8674	8663	8649	8638	8633	7984	7984	8681	8003	8495	8586	8599	7994
GCF_014652175	8664	8664	8664	8728	8615	8548	8729	8704	8913	8531	8675	8330	8386	8732	8597	8735	8623	8821	567	8592	8737	8607	8512	8662	8618	8207	8835	8585	8650	8336	8339	0	8559	8585	8599	8740	8603	8588	8697	8545	8545	8608	8608	8794	8624	8606	8609	8524	8618
GCF_001558855	8713	8713	8713	8838	8722	8855	8701	8684	0	8748	8788	8777	8745	8719	8815	8928	8682	8856	8749	8831	8940	8867	8846	8754	8675	8785	8869	8580	8643	8668	8671	8913	8850	8805	8819	8662	8822	8808	8675	8850	8852	8662	8662	9125	8682	8602	8855	8751	8670
[truncated: 2 more columns]
