# Supplementary material for: Development of a Providencia stuartii multilocus sequence typing scheme
Source: Front Microbiol. 2024 Oct 31;15:1493621. doi: 10.3389/fmicb.2024.1493621 (PMC11560872; doi:10.3389/fmicb.2024.1493621)
Supplement: Supplementary file 6 [file Table_4.xlsx]

## Sheet: cgMLST_clean
Datafile	MLST	MLST_gene	Length (bp)	Segregation_sites	dN/dS Ratio min - max	Mean dN/dS Ratio	Eta	Haplotypes	Pi	ThetaK	Watterson_theta	TajimaD
41-protein2324	1	arnE	348	5	0,02 - 0,16	0.09	5	8	0.00574713	2	1.92837	0.168432
41-protein3296	1	ftsH	300	9	0,14 - 0,85	0.38	9	9	0.00777778	2.33333	3.31143	-1.35941
41-protein3679	1	greA	477	5	0,04 - 0,16	0.09	5	6	0.00405311	1.93333	2.18978	-0.655432
41-protein1361	1	rseA	627	5	0,04 - 0,76	0.16	5	6	0.0036151	2.26667	2.18978	0.196505
41-protein2915	1	tolR	423	5	0,08 - 0,51	0.23	5	5	0.00520095	2.2	2.4	-0.561987
41-protein1864	1	yciA	417	5	0,05 - 0,51	0.23	5	7	0.00525294	2.19048	2.04082	0.363279
41-protein2153	1	znuA	960	7	0,12 - 0,78	0.37	7	8	0.00245536	2.35714	2.69972	-0.603859
41-protein1	0	n.a.	1392	12	n.a.	n.a.	12	12	0.00208986	2.90909	3.97367	-1.12546
41-protein10	0	n.a.	1107	15	n.a.	n.a.	15	15	0.00242612	2.68571	4.61317	-1.66801
41-protein1000	0	n.a.	1455	34	n.a.	n.a.	35	23	0.00491151	7.14625	9.483	-0.946468
41-protein1001	0	n.a.	945	23	n.a.	n.a.	25	21	0.00518015	4.89524	6.94881	-1.13121
41-protein1002	0	n.a.	918	14	n.a.	n.a.	14	16	0.00366739	3.36667	4.21912	-0.785708
41-protein1003	0	n.a.	1179	21	n.a.	n.a.	22	18	0.00364771	4.30065	6.39618	-1.28769
41-protein1004	0	n.a.	1608	26	n.a.	n.a.	26	17	0.00339296	5.45588	7.69065	-1.17297
41-protein1005	0	n.a.	477	10	n.a.	n.a.	10	10	0.0059632	2.84444	3.53486	-0.86572
41-protein1006	0	n.a.	2154	32	n.a.	n.a.	32	22	0.00283576	6.10823	8.77829	-1.1726
41-protein1010	0	n.a.	1320	27	n.a.	n.a.	27	23	0.00392263	5.17787	7.31546	-1.10305
41-protein1012	0	n.a.	897	15	n.a.	n.a.	15	14	0.00372426	3.34066	4.71678	-1.18969
41-protein1013	0	n.a.	828	14	n.a.	n.a.	14	11	0.00386473	3.2	4.77984	-1.4566
41-protein1014	0	n.a.	1224	19	n.a.	n.a.	19	19	0.0037553	4.59649	5.43617	-0.591497
41-protein1015	0	n.a.	633	11	n.a.	n.a.	11	13	0.00498238	3.15385	3.54472	-0.445726
41-protein1016	0	n.a.	411	6	n.a.	n.a.	7	6	0.005515	2.26667	3.06569	-1.51687
41-protein1017	0	n.a.	1056	18	n.a.	n.a.	19	18	0.00317513	3.35294	5.52397	-1.52566
41-protein1018	0	n.a.	348	3	n.a.	n.a.	3	4	0.00431034	1.5	1.63636	-0.754451
41-protein1019	0	n.a.	1626	45	n.a.	n.a.	45	20	0.00581343	9.45263	12.6841	-1.02065
41-protein1020	0	n.a.	537	6	n.a.	n.a.	6	9	0.00382785	2.05556	2.20762	-0.300522
41-protein1021	0	n.a.	654	4	n.a.	n.a.	4	5	0.00275229	1.8	1.92	-0.410175
41-protein1025	0	n.a.	681	5	n.a.	n.a.	5	5	0.00293686	2	2.4	-1.12397
41-protein1027	0	n.a.	1059	13	n.a.	n.a.	13	15	0.00455056	4.81905	3.99808	0.80742
41-protein1028	0	n.a.	552	5	n.a.	n.a.	5	5	0.00398551	2.2	2.4	-0.561987
41-protein1029	0	n.a.	543	4	n.a.	n.a.	4	6	0.00343769	1.86667	1.75182	0.355381
41-protein1037	0	n.a.	864	18	n.a.	n.a.	18	14	0.00504935	4.36264	5.66014	-0.950223
41-protein1038	0	n.a.	792	8	n.a.	n.a.	8	13	0.00378788	3	2.57798	0.634046
41-protein1039	0	n.a.	492	11	n.a.	n.a.	12	10	0.00569106	2.8	4.24183	-1.53527
41-protein1040	0	n.a.	1572	25	n.a.	n.a.	25	22	0.00343126	5.39394	6.85804	-0.808831
41-protein1041	0	n.a.	891	7	n.a.	n.a.	7	8	0.00268559	2.39286	2.69972	-0.540907
41-protein1042	0	n.a.	456	1	n.a.	n.a.	1	2	0.00219298	1	1	n.a.
41-protein1044	0	n.a.	2493	39	n.a.	n.a.	39	21	0.0035528	8.85714	10.8401	-0.7203
41-protein1047	0	n.a.	1290	17	n.a.	n.a.	17	18	0.00316157	4.07843	4.9425	-0.671574
41-protein1048	0	n.a.	345	0	n.a.	n.a.	0	1	n.a.	n.a.	0	n.a.
41-protein1050	0	n.a.	693	10	n.a.	n.a.	10	12	0.0048756	3.37879	3.31139	0.083731
41-protein1052	0	n.a.	1332	29	n.a.	n.a.	29	17	0.00386416	5.14706	8.57803	-1.62588
41-protein1053	0	n.a.	2238	46	n.a.	n.a.	46	19	0.00663186	14.8421	13.1613	0.517885
41-protein1054	0	n.a.	795	15	n.a.	n.a.	15	15	0.00603774	4.8	4.61317	0.161685
41-protein1056	0	n.a.	1638	17	n.a.	n.a.	17	16	0.00204009	3.34167	5.12321	-1.37908
41-protein1057	0	n.a.	1302	14	n.a.	n.a.	15	16	0.00272657	3.55	4.52048	-0.841
41-protein1058	0	n.a.	1386	8	n.a.	n.a.	8	11	0.00181031	2.50909	2.73134	-0.336655
41-protein1060	0	n.a.	3162	29	n.a.	n.a.	29	23	0.00167753	5.30435	7.85735	-1.2329
41-protein1061	0	n.a.	1188	7	n.a.	n.a.	7	8	0.00147306	1.75	2.69972	-1.67405
41-protein1063	0	n.a.	354	5	n.a.	n.a.	5	6	0.00527307	1.86667	2.18978	-0.825819
41-protein1067	0	n.a.	549	12	n.a.	n.a.	12	10	0.00671929	3.68889	4.24183	-0.588773
41-protein1068	0	n.a.	552	8	n.a.	n.a.	8	11	0.00408432	2.25455	2.73134	-0.722236
41-protein1069	0	n.a.	1932	32	n.a.	n.a.	33	21	0.0040348	7.79524	9.17243	-0.585695
41-protein1070	0	n.a.	330	2	n.a.	n.a.	2	3	0.0040404	1.33333	1.33333	n.a.
41-protein1071	0	n.a.	600	7	n.a.	n.a.	7	8	0.0035119	2.10714	2.69972	-1.04453
41-protein1072	0	n.a.	1875	23	n.a.	n.a.	23	20	0.00250105	4.68947	6.483	-1.06382
41-protein1073	0	n.a.	645	8	n.a.	n.a.	8	8	0.0038206	2.46429	3.0854	-0.973492
41-protein1074	0	n.a.	972	17	n.a.	n.a.	17	15	0.00393886	3.82857	5.22826	-1.0816
41-protein1076	0	n.a.	1314	16	n.a.	n.a.	17	17	0.0033687	4.42647	5.0285	-0.466935
41-protein1078	0	n.a.	1743	29	n.a.	n.a.	29	19	0.00405968	7.07602	8.29731	-0.582473
41-protein1082	0	n.a.	1092	19	n.a.	n.a.	19	19	0.00333098	3.63743	5.43617	-1.26709
41-protein1084	0	n.a.	801	20	n.a.	n.a.	20	18	0.00595661	4.77124	5.81471	-0.699772
41-protein1085	0	n.a.	2946	69	n.a.	n.a.	69	26	0.00530263	15.6215	18.082	-0.526728
41-protein1087	0	n.a.	480	13	n.a.	n.a.	13	16	0.00848958	4.075	3.91775	0.154792
41-protein1091	0	n.a.	642	9	n.a.	n.a.	10	9	0.00484597	3.11111	3.67937	-0.718973
41-protein1092	0	n.a.	612	4	n.a.	n.a.	4	4	0.00354031	2.16667	2.18182	-0.06501
41-protein1094	0	n.a.	1365	27	n.a.	n.a.	28	18	0.00384017	5.24183	8.14059	-1.4241
41-protein1095	0	n.a.	1251	21	n.a.	n.a.	22	15	0.00344867	4.31429	6.76598	-1.49503
41-protein1096	0	n.a.	1083	28	n.a.	n.a.	29	19	0.00765688	8.2924	8.29731	-0.002344
41-protein1097	0	n.a.	516	7	n.a.	n.a.	7	7	0.00516796	2.66667	2.85714	-0.345136
41-protein1098	0	n.a.	750	13	n.a.	n.a.	13	15	0.00446984	3.35238	3.99808	-0.63504
41-protein1099	0	n.a.	495	11	n.a.	n.a.	11	7	0.00750361	3.71429	4.4898	-0.934205
41-protein1101	0	n.a.	516	8	n.a.	n.a.	9	12	0.00507987	2.62121	2.98025	-0.489008
41-protein1103	0	n.a.	579	7	n.a.	n.a.	7	7	0.00460564	2.66667	2.85714	-0.345136
41-protein1104	0	n.a.	597	4	n.a.	n.a.	4	5	0.00268007	1.6	1.92	-1.0938
41-protein1105	0	n.a.	726	11	n.a.	n.a.	11	11	0.00440771	3.2	3.75559	-0.636564
41-protein1106	0	n.a.	732	10	n.a.	n.a.	10	14	0.00364799	2.67033	3.14452	-0.587165
41-protein1108	0	n.a.	1143	21	n.a.	n.a.	22	18	0.00447166	5.11111	6.39618	-0.789669
41-protein111	0	n.a.	2043	25	n.a.	n.a.	26	19	0.00264203	5.39766	7.43897	-1.07791
41-protein1110	0	n.a.	858	8	n.a.	n.a.	8	13	0.00304823	2.61538	2.57798	0.056204
41-protein1111	0	n.a.	336	6	n.a.	n.a.	6	7	0.00651927	2.19048	2.44898	-0.536266
41-protein1112	0	n.a.	366	11	n.a.	n.a.	11	10	0.00771099	2.82222	3.88834	-1.22774
41-protein1113	0	n.a.	1752	34	n.a.	n.a.	34	21	0.00377256	6.60952	9.45038	-1.17472
41-protein1114	0	n.a.	1290	24	n.a.	n.a.	24	19	0.00417063	5.38012	6.86674	-0.845449
41-protein1115	0	n.a.	426	18	n.a.	n.a.	18	15	0.0135927	5.79048	5.5358	0.186807
41-protein1116	0	n.a.	348	6	n.a.	n.a.	6	12	0.00696621	2.42424	1.98684	0.839602
41-protein1118	0	n.a.	924	15	n.a.	n.a.	15	16	0.00354437	3.275	4.52048	-1.07931
41-protein1133	0	n.a.	1437	19	n.a.	n.a.	19	15	0.00246545	3.54286	5.84334	-1.60593
41-protein1134	0	n.a.	492	8	n.a.	n.a.	8	9	0.00496838	2.44444	2.9435	-0.769528
41-protein1135	0	n.a.	279	0	n.a.	n.a.	0	1	n.a.	n.a.	0	n.a.
41-protein1137	0	n.a.	696	13	n.a.	n.a.	13	15	0.00457033	3.18095	3.99808	-0.803639
41-protein1138	0	n.a.	864	15	n.a.	n.a.	15	14	0.00315425	2.72527	4.71678	-1.72171
41-protein1139	0	n.a.	450	6	n.a.	n.a.	6	6	0.00533333	2.4	2.62774	-0.496052
41-protein1140	0	n.a.	603	8	n.a.	n.a.	8	8	0.00390903	2.35714	3.0854	-1.14142
41-protein1141	0	n.a.	738	12	n.a.	n.a.	12	12	0.00402398	2.9697	3.97367	-1.06139
41-protein1142	0	n.a.	213	5	n.a.	n.a.	5	6	0.00782473	1.66667	2.18978	-1.33698
41-protein1143	0	n.a.	480	11	n.a.	n.a.	11	14	0.0069826	3.35165	3.45897	-0.122295
41-protein1145	0	n.a.	558	12	n.a.	n.a.	12	13	0.00588181	3.28205	3.86696	-0.61757
41-protein1148	0	n.a.	738	17	n.a.	n.a.	17	16	0.00503613	3.71667	5.12321	-1.08879
41-protein1150	0	n.a.	1032	22	n.a.	n.a.	22	18	0.00511729	5.28105	6.39618	-0.685245
41-protein1151	0	n.a.	435	10	n.a.	n.a.	10	13	0.00636605	2.76923	3.22247	-0.561888
41-protein1155	0	n.a.	2454	43	n.a.	n.a.	43	19	0.00444197	10.9006	12.3029	-0.460842
41-protein1156	0	n.a.	1293	14	n.a.	n.a.	14	20	0.00267432	3.45789	3.94617	-0.452953
41-protein1159	0	n.a.	837	7	n.a.	n.a.	7	8	0.00251749	2.10714	2.69972	-1.04453
41-protein1161	0	n.a.	1512	29	n.a.	n.a.	29	20	0.00387427	5.85789	8.17422	-1.10827
41-protein1162	0	n.a.	1938	37	n.a.	n.a.	37	25	0.00426557	8.26667	9.79884	-0.592717
41-protein1163	0	n.a.	987	8	n.a.	n.a.	9	13	0.00272777	2.69231	2.90022	-0.282413
41-protein1164	0	n.a.	1689	20	n.a.	n.a.	20	16	0.00330077	5.575	6.02731	-0.301868
41-protein1168	0	n.a.	1905	36	n.a.	n.a.	37	21	0.00404949	7.71429	10.2842	-0.981212
41-protein1169	0	n.a.	894	14	n.a.	n.a.	14	12	0.00349129	3.12121	4.63595	-1.394
41-protein1171	0	n.a.	1113	14	n.a.	n.a.	14	15	0.00362812	4.0381	4.30562	-0.246298
41-protein1173	0	n.a.	969	7	n.a.	n.a.	7	6	0.00288958	2.8	3.06569	-0.504391
41-protein1174	0	n.a.	618	9	n.a.	n.a.	9	10	0.00373966	2.31111	3.18137	-1.19781
41-protein1176	0	n.a.	558	5	n.a.	n.a.	5	6	0.00334528	1.86667	2.18978	-0.825819
41-protein1177	0	n.a.	579	6	n.a.	n.a.	6	7	0.00328974	1.90476	2.44898	-1.12898
41-protein1178	0	n.a.	810	6	n.a.	n.a.	6	7	0.00235156	1.90476	2.44898	-1.12898
41-protein1179	0	n.a.	1080	20	n.a.	n.a.	20	15	0.00518519	5.6	6.15089	-0.366856
41-protein1180	0	n.a.	867	13	n.a.	n.a.	13	17	0.00376552	3.26471	3.84532	-0.572225
41-protein1181	0	n.a.	1401	34	n.a.	n.a.	34	19	0.00567681	7.95322	9.72788	-0.728873
41-protein1183	0	n.a.	1653	34	n.a.	n.a.	35	21	0.00446231	7.37619	9.72833	-0.946429
41-protein1184	0	n.a.	999	13	n.a.	n.a.	14	18	0.00308806	3.08497	4.0703	-0.910891
41-protein1186	0	n.a.	1071	14	n.a.	n.a.	14	12	0.00309821	3.31818	4.63595	-1.21273
41-protein1188	0	n.a.	327	5	n.a.	n.a.	5	6	0.00509684	1.66667	2.18978	-1.33698
41-protein1189	0	n.a.	441	6	n.a.	n.a.	6	6	0.00513983	2.26667	2.62774	-0.786476
41-protein1190	0	n.a.	408	8	n.a.	n.a.	8	9	0.00680828	2.77778	2.9435	-0.255534
41-protein1191	0	n.a.	612	11	n.a.	n.a.	11	11	0.00505051	3.09091	3.75559	-0.761554
41-protein1194	0	n.a.	1155	18	n.a.	n.a.	18	17	0.00286478	3.30882	5.3243	-1.4843
41-protein1195	0	n.a.	1905	25	n.a.	n.a.	25	21	0.00252968	4.81905	6.94881	-1.17318
41-protein1196	0	n.a.	921	8	n.a.	n.a.	8	9	0.00283508	2.61111	2.9435	-0.512531
41-protein1197	0	n.a.	780	11	n.a.	n.a.	11	13	0.00358317	2.79487	3.54472	-0.855081
41-protein1198	0	n.a.	906	23	n.a.	n.a.	23	18	0.00664416	6.01961	6.68692	-0.393595
41-protein1199	0	n.a.	870	15	n.a.	n.a.	15	16	0.00393678	3.425	4.52048	-0.949322
41-protein1200	0	n.a.	240	9	n.a.	n.a.	9	10	0.0110185	2.64444	3.18137	-0.739015
41-protein1203	0	n.a.	1680	19	n.a.	n.a.	19	16	0.00243552	4.09167	5.72595	-1.1432
41-protein1204	0	n.a.	603	10	n.a.	n.a.	10	10	0.00434863	2.62222	3.53486	-1.14437
41-protein1205	0	n.a.	1404	20	n.a.	n.a.	20	19	0.00401526	5.63743	5.72228	-0.057051
41-protein1206	0	n.a.	1092	17	n.a.	n.a.	17	15	0.00432583	4.72381	5.22826	-0.389808
41-protein1207	0	n.a.	1581	16	n.a.	n.a.	16	16	0.00198714	3.14167	4.82185	-1.3739
41-protein1210	0	n.a.	1728	26	n.a.	n.a.	26	22	0.00352483	6.09091	7.13236	-0.554882
41-protein1211	0	n.a.	492	7	n.a.	n.a.	7	9	0.00485547	2.38889	2.57556	-0.323309
41-protein1212	0	n.a.	1011	9	n.a.	n.a.	9	8	0.00286138	2.89286	3.47107	-0.815999
41-protein1213	0	n.a.	459	0	n.a.	n.a.	0	1	n.a.	n.a.	0	n.a.
41-protein1214	0	n.a.	951	13	n.a.	n.a.	13	13	0.00347812	3.30769	4.18921	-0.86659
41-protein1215	0	n.a.	321	3	n.a.	n.a.	3	4	0.00519211	1.66667	1.63636	0.167656
41-protein1216	0	n.a.	1767	26	n.a.	n.a.	26	24	0.00298139	5.26812	6.9625	-0.907944
41-protein1217	0	n.a.	1488	26	n.a.	n.a.	26	20	0.0030914	4.6	7.32861	-1.4452
41-protein1218	0	n.a.	1374	20	n.a.	n.a.	20	19	0.00302187	4.15205	5.72228	-1.0557
41-protein1219	0	n.a.	1083	15	n.a.	n.a.	15	14	0.00487048	5.27473	4.71678	0.482355
41-protein1220	0	n.a.	1326	25	n.a.	n.a.	25	22	0.00415597	5.51082	6.85804	-0.744259
41-protein1221	0	n.a.	1194	23	n.a.	n.a.	23	20	0.00437274	5.22105	6.483	-0.74852
41-protein1222	0	n.a.	1074	16	n.a.	n.a.	16	19	0.00369172	3.96491	4.57783	-0.504073
41-protein1223	0	n.a.	1464	32	n.a.	n.a.	32	20	0.00589229	8.62632	9.01983	-0.171694
41-protein1224	0	n.a.	921	19	n.a.	n.a.	19	17	0.00434311	4	5.62009	-1.13582
41-protein1225	0	n.a.	810	11	n.a.	n.a.	12	13	0.00329218	2.66667	3.86696	-1.26731
41-protein1226	0	n.a.	1257	9	n.a.	n.a.	9	12	0.00225404	2.83333	2.98025	-0.200103
41-protein1227	0	n.a.	1161	14	n.a.	n.a.	14	18	0.00327079	3.79739	4.0703	-0.252294
41-protein1228	0	n.a.	918	8	n.a.	n.a.	8	9	0.00229969	2.11111	2.9435	-1.28352
41-protein1229	0	n.a.	522	7	n.a.	n.a.	7	11	0.0045977	2.4	2.38992	0.017115
41-protein1231	0	n.a.	2712	34	n.a.	n.a.	34	21	0.003143	8.52381	9.45038	-0.383144
41-protein1234	0	n.a.	759	10	n.a.	n.a.	10	11	0.00464726	3.52727	3.41417	0.141017
41-protein1235	0	n.a.	606	8	n.a.	n.a.	8	8	0.00330033	2	3.0854	-1.70118
41-protein1241	0	n.a.	771	13	n.a.	n.a.	13	13	0.00402408	3.10256	4.18921	-1.06824
41-protein1242	0	n.a.	2667	23	n.a.	n.a.	23	22	0.00235685	6.28571	6.30939	-0.014123
41-protein1244	0	n.a.	1428	12	n.a.	n.a.	13	16	0.00194911	2.78333	3.91775	-1.1167
41-protein1246	0	n.a.	2598	35	n.a.	n.a.	36	21	0.00318377	8.27143	10.0063	-0.679743
41-protein1259	0	n.a.	372	5	n.a.	n.a.	5	6	0.00501792	1.86667	2.18978	-0.825819
41-protein1260	0	n.a.	876	11	n.a.	n.a.	11	10	0.00281583	2.46667	3.88834	-1.6372
41-protein1262	0	n.a.	735	6	n.a.	n.a.	6	8	0.00276968	2.03571	2.31405	-0.560678
41-protein1263	0	n.a.	903	11	n.a.	n.a.	11	15	0.0040078	3.61905	3.38299	0.268947
41-protein1264	0	n.a.	657	2	n.a.	n.a.	2	3	0.00202943	1.33333	1.33333	n.a.
41-protein1265	0	n.a.	522	7	n.a.	n.a.	7	8	0.00369458	1.92857	2.69972	-1.35929
41-protein1266	0	n.a.	1251	13	n.a.	n.a.	13	11	0.00235448	2.94545	4.43842	-1.47226
41-protein1267	0	n.a.	591	12	n.a.	n.a.	12	13	0.00646449	3.82051	3.86696	-0.049043
41-protein1268	0	n.a.	330	0	n.a.	n.a.	0	1	n.a.	n.a.	0	n.a.
41-protein1269	0	n.a.	579	11	n.a.	n.a.	11	11	0.00489873	2.83636	3.75559	-1.0532
41-protein1270	0	n.a.	1317	29	n.a.	n.a.	29	21	0.00531511	7	8.06062	-0.509064
41-protein1271	0	n.a.	1179	18	n.a.	n.a.	18	13	0.00432787	5.10256	5.80044	-0.510527
41-protein1272	0	n.a.	1230	21	n.a.	n.a.	21	18	0.00507997	6.24837	6.10545	0.091659
41-protein1274	0	n.a.	393	4	n.a.	n.a.	4	5	0.00407125	1.6	1.92	-1.0938
41-protein1279	0	n.a.	990	15	n.a.	n.a.	15	15	0.0039442	3.90476	4.61317	-0.613051
41-protein1281	0	n.a.	294	5	n.a.	n.a.	5	7	0.00647878	1.90476	2.04082	-0.330253
41-protein1282	0	n.a.	540	8	n.a.	n.a.	8	9	0.00442387	2.38889	2.9435	-0.855194
41-protein1283	0	n.a.	903	13	n.a.	n.a.	13	13	0.00354942	3.20513	4.18921	-0.967417
41-protein1284	0	n.a.	705	8	n.a.	n.a.	8	10	0.00390859	2.75556	2.82789	-0.110351
41-protein1285	0	n.a.	1734	30	n.a.	n.a.	30	21	0.003971	6.88571	8.33857	-0.675603
41-protein1286	0	n.a.	882	7	n.a.	n.a.	7	11	0.00263863	2.32727	2.38992	-0.106371
41-protein1287	0	n.a.	1521	9	n.a.	n.a.	9	16	0.00184637	2.80833	2.71229	0.130052
41-protein1290	0	n.a.	825	14	n.a.	n.a.	14	16	0.00379798	3.13333	4.21912	-1.00077
41-protein1294	0	n.a.	477	1	n.a.	n.a.	1	2	0.00209644	1	1	n.a.
41-protein1298	0	n.a.	1053	18	n.a.	n.a.	18	15	0.00340071	3.58095	5.5358	-1.4339
41-protein1299	0	n.a.	1170	29	n.a.	n.a.	29	21	0.00644689	7.54286	8.06062	-0.248509
41-protein1301	0	n.a.	1008	22	n.a.	n.a.	22	20	0.00501253	5.05263	6.20113	-0.709602
41-protein1302	0	n.a.	1632	33	n.a.	n.a.	34	24	0.00385408	6.28986	9.10481	-1.17534
41-protein1307	0	n.a.	1449	27	n.a.	n.a.	28	20	0.00421343	6.10526	7.89235	-0.883504
41-protein1308	0	n.a.	1164	18	n.a.	n.a.	19	17	0.00538205	6.26471	5.62009	0.451929
41-protein1309	0	n.a.	885	16	n.a.	n.a.	16	12	0.00534155	4.72727	5.29823	-0.465283
41-protein1310	0	n.a.	1590	17	n.a.	n.a.	17	15	0.00253968	4.0381	5.22826	-0.919689
41-protein1313	0	n.a.	894	21	n.a.	n.a.	21	16	0.0057047	5.1	6.32868	-0.784012
41-protein1314	0	n.a.	477	14	n.a.	n.a.	14	14	0.00693437	3.30769	4.40233	-1.007
41-protein1344	0	n.a.	483	1	n.a.	n.a.	1	2	0.00207039	1	1	n.a.
41-protein1345	0	n.a.	435	4	n.a.	n.a.	4	5	0.0045977	2	1.92	0.27345
41-protein1347	0	n.a.	480	5	n.a.	n.a.	5	6	0.00388889	1.86667	2.18978	-0.825819
41-protein1348	0	n.a.	1662	32	n.a.	n.a.	33	20	0.00515549	8.56842	9.3017	-0.310813
41-protein1349	0	n.a.	900	16	n.a.	n.a.	16	14	0.00347985	3.13187	5.03123	-1.54882
41-protein1351	0	n.a.	681	23	n.a.	n.a.	23	17	0.00727736	4.95588	6.80327	-1.08662
41-protein1354	0	n.a.	1344	15	n.a.	n.a.	15	14	0.00305795	4.10989	4.71678	-0.524673
41-protein1356	0	n.a.	918	15	n.a.	n.a.	15	13	0.0038266	3.51282	4.8337	-1.14139
41-protein1358	0	n.a.	729	7	n.a.	n.a.	7	8	0.0031844	2.32143	2.69972	-0.666812
41-protein1359	0	n.a.	1614	24	n.a.	n.a.	24	17	0.00384503	6.20588	7.09906	-0.505048
41-protein1360	0	n.a.	579	1	n.a.	n.a.	1	2	0.00172712	1	1	n.a.
41-protein1362	0	n.a.	951	9	n.a.	n.a.	9	12	0.00340949	3.24242	2.98025	0.357072
41-protein1363	0	n.a.	465	9	n.a.	n.a.	9	12	0.0074943	3.48485	2.98025	0.687249
41-protein1364	0	n.a.	1692	13	n.a.	n.a.	13	14	0.00196789	3.32967	4.08788	-0.745316
41-protein1365	0	n.a.	972	11	n.a.	n.a.	11	13	0.00327108	3.17949	3.54472	-0.416487
41-protein1366	0	n.a.	681	3	n.a.	n.a.	3	4	0.00220264	1.5	1.63636	-0.754451
41-protein1378	0	n.a.	1440	17	n.a.	n.a.	18	18	0.00283678	4.08497	5.23324	-0.84753
41-protein1380	0	n.a.	1341	22	n.a.	n.a.	22	19	0.00504991	6.77193	6.29451	0.29417
41-protein1381	0	n.a.	1623	23	n.a.	n.a.	24	18	0.00235987	3.83007	6.97765	-1.78489
41-protein1383	0	n.a.	1200	22	n.a.	n.a.	22	21	0.00343651	4.12381	6.11495	-1.23357
41-protein1384	0	n.a.	1254	17	n.a.	n.a.	17	18	0.00333573	4.18301	4.9425	-0.590296
41-protein1385	0	n.a.	1152	14	n.a.	n.a.	14	17	0.00352328	4.05882	4.14112	-0.075958
41-protein1386	0	n.a.	804	12	n.a.	n.a.	12	12	0.00414594	3.33333	3.97367	-0.676956
41-protein1387	0	n.a.	732	13	n.a.	n.a.	13	12	0.00399487	2.92424	4.30481	-1.35844
41-protein1388	0	n.a.	498	5	n.a.	n.a.	5	8	0.00437464	2.17857	1.92837	0.588354
41-protein1390	0	n.a.	387	4	n.a.	n.a.	4	6	0.00465116	1.8	1.75182	0.149079
41-protein1391	0	n.a.	324	0	n.a.	n.a.	0	1	n.a.	n.a.	0	n.a.
41-protein1392	0	n.a.	522	1	n.a.	n.a.	1	2	0.00191571	1	1	n.a.
41-protein1393	0	n.a.	1851	30	n.a.	n.a.	30	20	0.00347465	6.43158	8.45609	-0.938424
41-protein1394	0	n.a.	336	3	n.a.	n.a.	3	4	0.00446429	1.5	1.63636	-0.754451
41-protein1395	0	n.a.	201	2	n.a.	n.a.	2	3	0.0066335	1.33333	1.33333	n.a.
41-protein1397	0	n.a.	459	8	n.a.	n.a.	8	10	0.00479303	2.2	2.82789	-0.957936
41-protein1399	0	n.a.	5049	79	n.a.	n.a.	79	23	0.00333178	16.8221	21.4045	-0.850977
41-protein14	0	n.a.	912	7	n.a.	n.a.	7	8	0.00223214	2.03571	2.69972	-1.17043
41-protein1400	0	n.a.	2322	45	n.a.	n.a.	45	24	0.0042723	9.92029	12.0505	-0.682458
41-protein1401	0	n.a.	426	1	n.a.	n.a.	1	2	0.00234742	1	1	n.a.
41-protein1402	0	n.a.	1182	13	n.a.	n.a.	13	13	0.0024513	2.89744	4.18921	-1.2699
41-protein1403	0	n.a.	945	4	n.a.	n.a.	4	8	0.00222978	2.10714	1.5427	1.59619
41-protein1404	0	n.a.	1122	9	n.a.	n.a.	10	11	0.00252795	2.83636	3.41417	-0.720424
41-protein1405	0	n.a.	1293	21	n.a.	n.a.	22	15	0.00471403	6.09524	6.76598	-0.409013
41-protein1406	0	n.a.	624	6	n.a.	n.a.	6	9	0.00382835	2.38889	2.20762	0.358231
41-protein1407	0	n.a.	1173	9	n.a.	n.a.	9	13	0.00225151	2.64103	2.90022	-0.35207
41-protein1408	0	n.a.	1473	25	n.a.	n.a.	26	18	0.00406445	5.98693	7.55912	-0.827685
41-protein1410	0	n.a.	1149	20	n.a.	n.a.	20	17	0.00423642	4.86765	5.91588	-0.701236
41-protein1411	0	n.a.	918	13	n.a.	n.a.	13	14	0.00312433	2.86813	4.08788	-1.19901
41-protein1412	0	n.a.	432	5	n.a.	n.a.	5	6	0.00478395	2.06667	2.18978	-0.314657
41-protein1416	0	n.a.	831	11	n.a.	n.a.	11	10	0.00403797	3.35556	3.88834	-0.613557
41-protein1417	0	n.a.	867	16	n.a.	n.a.	16	17	0.00483411	4.19118	4.73271	-0.443607
41-protein1418	0	n.a.	1089	21	n.a.	n.a.	21	19	0.00491894	5.35673	6.0084	-0.419035
41-protein1419	0	n.a.	885	17	n.a.	n.a.	17	14	0.00476811	4.21978	5.34569	-0.86881
41-protein1420	0	n.a.	510	4	n.a.	n.a.	4	5	0.00352941	1.8	1.92	-0.410175
41-protein1421	0	n.a.	1728	11	n.a.	n.a.	11	12	0.00213945	3.69697	3.64253	0.062182
41-protein1422	0	n.a.	258	1	n.a.	n.a.	1	2	0.00387597	1	1	n.a.
41-protein1423	0	n.a.	954	15	n.a.	n.a.	15	17	0.00382291	3.64706	4.43691	-0.68557
41-protein1424	0	n.a.	765	12	n.a.	n.a.	12	16	0.00397603	3.04167	3.61639	-0.607078
41-protein1426	0	n.a.	2016	27	n.a.	n.a.	27	19	0.00296459	5.97661	7.72508	-0.891429
41-protein1428	0	n.a.	216	3	n.a.	n.a.	3	4	0.00694444	1.5	1.63636	-0.754451
41-protein1429	0	n.a.	417	2	n.a.	n.a.	2	3	0.00319744	1.33333	1.33333	n.a.
41-protein1430	0	n.a.	753	16	n.a.	n.a.	16	13	0.00544829	4.10256	5.15595	-0.858366
41-protein1431	0	n.a.	1422	14	n.a.	n.a.	14	16	0.00255509	3.63333	4.21912	-0.53992
41-protein1433	0	n.a.	1635	25	n.a.	n.a.	25	17	0.00425436	6.95588	7.39485	-0.238978
41-protein1434	0	n.a.	669	6	n.a.	n.a.	6	7	0.00398605	2.66667	2.44898	0.451592
41-protein1436	0	n.a.	1461	45	n.a.	n.a.	46	22	0.00657795	9.61039	12.6188	-0.937282
41-protein1437	0	n.a.	1125	25	n.a.	n.a.	25	16	0.00585185	6.58333	7.53414	-0.516144
41-protein1440	0	n.a.	780	10	n.a.	n.a.	10	11	0.0034965	2.72727	3.41417	-0.856441
41-protein1441	0	n.a.	795	11	n.a.	n.a.	11	11	0.0045283	3.6	3.75559	-0.178265
41-protein1443	0	n.a.	1314	30	n.a.	n.a.	30	19	0.00532279	6.99415	8.58343	-0.734292
41-protein1444	0	n.a.	1041	17	n.a.	n.a.	17	14	0.00364189	3.79121	5.34569	-1.19952
41-protein1448	0	n.a.	753	5	n.a.	n.a.	5	5	0.00318725	2.4	2.4	0
41-protein1451	0	n.a.	297	1	n.a.	n.a.	1	2	0.003367	1	1	n.a.
41-protein1452	0	n.a.	1320	17	n.a.	n.a.	17	17	0.00300802	3.97059	5.0285	-0.820518
41-protein1454	0	n.a.	486	11	n.a.	n.a.	11	13	0.00643664	3.12821	3.54472	-0.474966
41-protein1456	0	n.a.	1239	24	n.a.	n.a.	24	18	0.00350799	4.34641	6.97765	-1.49209
41-protein1457	0	n.a.	732	8	n.a.	n.a.	8	9	0.00402247	2.94444	2.9435	0.001463
41-protein1461	0	n.a.	933	4	n.a.	n.a.	4	5	0.00192926	1.8	1.92	-0.410175
41-protein1464	0	n.a.	549	3	n.a.	n.a.	3	4	0.00273224	1.5	1.63636	-0.754451
41-protein1465	0	n.a.	273	6	n.a.	n.a.	6	5	0.00952381	2.6	2.88	-0.668229
41-protein1469	0	n.a.	1215	17	n.a.	n.a.	18	14	0.00425089	5.16484	5.66014	-0.362735
41-protein147	0	n.a.	255	4	n.a.	n.a.	4	5	0.00784314	2	1.92	0.27345
41-protein1471	0	n.a.	1518	26	n.a.	n.a.	27	15	0.0043541	6.60952	8.3037	-0.853389
41-protein1472	0	n.a.	432	2	n.a.	n.a.	2	3	0.00308642	1.33333	1.33333	n.a.
41-protein1473	0	n.a.	975	11	n.a.	n.a.	11	12	0.00276612	2.69697	3.64253	-1.08009
41-protein1474	0	n.a.	669	6	n.a.	n.a.	6	8	0.00298954	2	2.31405	-0.632621
41-protein1481	0	n.a.	930	7	n.a.	n.a.	7	6	0.0027957	2.6	3.06569	-0.88407
41-protein1482	0	n.a.	792	12	n.a.	n.a.	12	12	0.00390266	3.09091	3.97367	-0.933243
41-protein1483	0	n.a.	1149	25	n.a.	n.a.	25	17	0.00418523	4.80882	7.39485	-1.40784
41-protein1484	0	n.a.	1011	22	n.a.	n.a.	22	17	0.00414558	4.19118	6.50747	-1.41955
41-protein1485	0	n.a.	816	12	n.a.	n.a.	13	13	0.00397499	3.24359	4.18921	-0.929607
41-protein1488	0	n.a.	1290	19	n.a.	n.a.	20	17	0.00335157	4.32353	5.91588	-1.06523
41-protein1489	0	n.a.	681	7	n.a.	n.a.	7	6	0.00342633	2.33333	3.06569	-1.39031
41-protein149	0	n.a.	789	16	n.a.	n.a.	16	18	0.00488746	3.85621	4.65177	-0.652961
41-protein1490	0	n.a.	504	7	n.a.	n.a.	7	9	0.00462963	2.33333	2.57556	-0.41953
41-protein1492	0	n.a.	825	17	n.a.	n.a.	17	15	0.0050101	4.13333	5.22826	-0.846094
41-protein1493	0	n.a.	573	6	n.a.	n.a.	6	8	0.00467464	2.67857	2.31405	0.734292
41-protein1494	0	n.a.	918	13	n.a.	n.a.	13	15	0.00379707	3.48571	3.99808	-0.503907
41-protein1495	0	n.a.	543	6	n.a.	n.a.	6	7	0.00350785	1.90476	2.44898	-1.12898
41-protein150	0	n.a.	1401	16	n.a.	n.a.	16	16	0.00305139	4.275	4.82185	-0.447165
41-protein1501	0	n.a.	2145	33	n.a.	n.a.	33	25	0.00350272	7.51333	8.7395	-0.528096
41-protein1502	0	n.a.	1203	15	n.a.	n.a.	15	18	0.00282518	3.39869	4.36103	-0.836756
41-protein1503	0	n.a.	456	10	n.a.	n.a.	10	10	0.00643275	2.93333	3.53486	-0.754261
41-protein1504	0	n.a.	495	3	n.a.	n.a.	3	4	0.0030303	1.5	1.63636	-0.754451
41-protein1505	0	n.a.	675	14	n.a.	n.a.	14	17	0.00503268	3.39706	4.14112	-0.686766
41-protein1507	0	n.a.	582	7	n.a.	n.a.	7	7	0.0037637	2.19048	2.85714	-1.20798
41-protein151	0	n.a.	717	12	n.a.	n.a.	12	13	0.00404105	2.89744	3.86696	-1.02366
41-protein1510	0	n.a.	930	10	n.a.	n.a.	10	14	0.0032967	3.06593	3.14452	-0.097311
41-protein1511	0	n.a.	444	2	n.a.	n.a.	2	3	0.003003	1.33333	1.33333	n.a.
41-protein1512	0	n.a.	675	10	n.a.	n.a.	10	12	0.00430976	2.90909	3.31139	-0.499817
41-protein1513	0	n.a.	1800	5	n.a.	n.a.	5	7	0.0010582	1.90476	2.04082	-0.330253
41-protein1514	0	n.a.	543	6	n.a.	n.a.	6	7	0.00368324	2	2.44898	-0.931409
41-protein1517	0	n.a.	981	11	n.a.	n.a.	11	14	0.00343897	3.37363	3.45897	-0.097251
41-protein1518	0	n.a.	543	2	n.a.	n.a.	2	3	0.00245549	1.33333	1.33333	n.a.
41-protein1519	0	n.a.	546	8	n.a.	n.a.	8	10	0.0046805	2.55556	2.82789	-0.415482
41-protein152	0	n.a.	1311	18	n.a.	n.a.	18	16	0.00313374	4.10833	5.42458	-0.967317
41-protein1520	0	n.a.	303	1	n.a.	n.a.	1	2	0.00330033	1	1	n.a.
41-protein1521	0	n.a.	1857	23	n.a.	n.a.	23	20	0.00219086	4.06842	6.483	-1.4322
41-protein1522	0	n.a.	1521	17	n.a.	n.a.	17	15	0.0021164	3.21905	5.22826	-1.5526
41-protein1523	0	n.a.	1464	21	n.a.	n.a.	21	18	0.0031519	4.61438	6.10545	-0.956262
41-protein1527	0	n.a.	1674	33	n.a.	n.a.	35	21	0.00407066	6.81429	9.72833	-1.17252
41-protein1528	0	n.a.	765	14	n.a.	n.a.	14	13	0.00734037	5.61538	4.51146	1.01532
41-protein1529	0	n.a.	858	12	n.a.	n.a.	12	13	0.00376547	3.23077	3.86696	-0.671716
41-protein153	0	n.a.	1191	15	n.a.	n.a.	15	13	0.00342311	4.07692	4.8337	-0.653944
41-protein1530	0	n.a.	972	26	n.a.	n.a.	26	17	0.00656621	6.38235	7.69065	-0.686687
41-protein1531	0	n.a.	1437	41	n.a.	n.a.	42	17	0.00628352	9.02941	12.4234	-1.13215
41-protein1532	0	n.a.	1440	17	n.a.	n.a.	17	19	0.00252599	3.63743	4.86394	-0.955339
41-protein1533	0	n.a.	549	5	n.a.	n.a.	5	8	0.00396825	2.17857	1.92837	0.588354
41-protein1534	0	n.a.	1221	15	n.a.	n.a.	16	17	0.00345064	4.21324	4.73271	-0.425537
41-protein1535	0	n.a.	1341	21	n.a.	n.a.	21	17	0.0033886	4.54412	6.21168	-1.0667
41-protein1536	0	n.a.	264	4	n.a.	n.a.	4	5	0.00681818	1.8	1.92	-0.410175
41-protein1537	0	n.a.	1137	11	n.a.	n.a.	11	13	0.00313465	3.5641	3.54472	0.022108
41-protein1538	0	n.a.	2292	26	n.a.	n.a.	26	19	0.00235755	5.40351	7.43897	-1.07482
41-protein1539	0	n.a.	723	17	n.a.	n.a.	18	18	0.00615627	4.45098	5.23324	-0.577379
41-protein1540	0	n.a.	2604	43	n.a.	n.a.	43	31	0.0035066	9.13118	10.7635	-0.557785
41-protein1542	0	n.a.	651	7	n.a.	n.a.	7	9	0.00401092	2.61111	2.57556	0.061577
41-protein1544	0	n.a.	327	10	n.a.	n.a.	10	11	0.0106756	3.49091	3.41417	0.095678
41-protein1546	0	n.a.	339	5	n.a.	n.a.	5	6	0.00491642	1.66667	2.18978	-1.33698
41-protein155	0	n.a.	1377	18	n.a.	n.a.	18	17	0.00437866	6.02941	5.3243	0.519284
41-protein1557	0	n.a.	378	9	n.a.	n.a.	9	9	0.00808348	3.05556	3.31143	-0.35563
41-protein1559	0	n.a.	501	14	n.a.	n.a.	14	14	0.00574675	2.87912	4.40233	-1.40126
41-protein156	0	n.a.	951	17	n.a.	n.a.	17	13	0.00485319	4.61538	5.4782	-0.665183
41-protein1563	0	n.a.	1785	32	n.a.	n.a.	33	22	0.00420047	7.49784	9.05261	-0.663382
41-protein1576	0	n.a.	222	6	n.a.	n.a.	6	7	0.00772201	1.71429	2.44898	-1.52412
41-protein158	0	n.a.	1416	26	n.a.	n.a.	26	15	0.00482916	6.8381	7.99616	-0.604355
41-protein1584	0	n.a.	774	18	n.a.	n.a.	18	14	0.00619019	4.79121	5.66014	-0.636359
41-protein1585	0	n.a.	807	19	n.a.	n.a.	19	15	0.00587715	4.74286	5.84334	-0.768233
41-protein1587	0	n.a.	1749	49	n.a.	n.a.	49	24	0.00670984	11.7355	13.1216	-0.409449
41-protein1588	0	n.a.	270	1	n.a.	n.a.	1	2	0.0037037	1	1	n.a.
41-protein159	0	n.a.	1551	26	n.a.	n.a.	26	19	0.00472813	7.33333	7.43897	-0.055781
41-protein1590	0	n.a.	543	9	n.a.	n.a.	9	8	0.00499868	2.71429	3.47107	-1.068
41-protein1598	0	n.a.	591	9	n.a.	n.a.	9	13	0.00564016	3.33333	2.90022	0.5883
41-protein1601	0	n.a.	243	3	n.a.	n.a.	3	4	0.00617284	1.5	1.63636	-0.754451
41-protein1603	0	n.a.	261	1	n.a.	n.a.	1	2	0.00383142	1	1	n.a.
41-protein1606	0	n.a.	678	10	n.a.	n.a.	10	10	0.00317929	2.15556	3.53486	-1.72953
41-protein1607	0	n.a.	1272	19	n.a.	n.a.	19	19	0.00381588	4.8538	5.43617	-0.410239
41-protein1608	0	n.a.	1311	25	n.a.	n.a.	25	19	0.00481754	6.31579	7.15285	-0.458394
41-protein1610	0	n.a.	459	5	n.a.	n.a.	6	7	0.00466853	2.14286	2.44898	-0.635052
41-protein1611	0	n.a.	1719	26	n.a.	n.a.	27	20	0.00310462	5.33684	7.61048	-1.16275
41-protein1612	0	n.a.	228	0	n.a.	n.a.	0	1	n.a.	n.a.	0	n.a.
41-protein1613	0	n.a.	1002	12	n.a.	n.a.	13	13	0.00309637	3.10256	4.18921	-1.06824
41-protein1614	0	n.a.	282	1	n.a.	n.a.	1	2	0.0035461	1	1	n.a.
41-protein1615	0	n.a.	1761	33	n.a.	n.a.	33	19	0.00462921	8.15205	9.44177	-0.544828
41-protein1616	0	n.a.	705	8	n.a.	n.a.	8	10	0.00397163	2.8	2.82789	-0.042544
41-protein1617	0	n.a.	1131	23	n.a.	n.a.	24	19	0.0057342	6.48538	6.86674	-0.216881
41-protein1618	0	n.a.	342	3	n.a.	n.a.	3	4	0.00487329	1.66667	1.63636	0.167656
41-protein1619	0	n.a.	582	11	n.a.	n.a.	11	12	0.00510257	2.9697	3.64253	-0.768558
41-protein162	0	n.a.	933	11	n.a.	n.a.	11	12	0.00404365	3.77273	3.64253	0.148718
41-protein1622	0	n.a.	573	4	n.a.	n.a.	4	5	0.0034904	2	1.92	0.27345
41-protein1624	0	n.a.	438	8	n.a.	n.a.	8	11	0.00689083	3.01818	2.73134	0.434507
41-protein1626	0	n.a.	843	10	n.a.	n.a.	11	15	0.00367169	3.09524	3.38299	-0.327841
41-protein1629	0	n.a.	1491	15	n.a.	n.a.	15	17	0.00189372	2.82353	4.43691	-1.40037
41-protein1632	0	n.a.	789	10	n.a.	n.a.	10	9	0.00359104	2.83333	3.67937	-1.07042
41-protein1633	0	n.a.	1974	23	n.a.	n.a.	23	22	0.00251758	4.9697	6.30939	-0.799055
41-protein1634	0	n.a.	216	2	n.a.	n.a.	2	3	0.00617284	1.33333	1.33333	n.a.
41-protein1635	0	n.a.	1383	14	n.a.	n.a.	14	18	0.00253782	3.5098	4.0703	-0.51815
41-protein1637	0	n.a.	1428	28	n.a.	n.a.	28	21	0.00422169	6.02857	7.78266	-0.869887
41-protein1640	0	n.a.	333	6	n.a.	n.a.	6	8	0.00718576	2.39286	2.31405	0.15875
41-protein1641	0	n.a.	627	16	n.a.	n.a.	16	17	0.00635613	3.98529	4.73271	-0.612261
41-protein1643	0	n.a.	954	19	n.a.	n.a.	19	16	0.00438505	4.18333	5.72595	-1.07908
41-protein1644	0	n.a.	585	12	n.a.	n.a.	12	13	0.00561034	3.28205	3.86696	-0.61757
41-protein1645	0	n.a.	525	3	n.a.	n.a.	3	4	0.00285714	1.5	1.63636	-0.754451
41-protein1647	0	n.a.	1017	14	n.a.	n.a.	14	12	0.00376926	3.83333	4.63595	-0.738641
41-protein1648	0	n.a.	951	15	n.a.	n.a.	15	16	0.00333859	3.175	4.52048	-1.16597
41-protein165	0	n.a.	1176	25	n.a.	n.a.	25	17	0.00560224	6.58824	7.39485	-0.439126
41-protein1650	0	n.a.	735	2	n.a.	n.a.	2	3	0.00181406	1.33333	1.33333	n.a.
41-protein1651	0	n.a.	237	0	n.a.	n.a.	0	1	n.a.	n.a.	0	n.a.
41-protein1652	0	n.a.	1251	14	n.a.	n.a.	14	15	0.00272544	3.40952	4.30562	-0.824991
41-protein1654	0	n.a.	1029	18	n.a.	n.a.	18	18	0.00332196	3.4183	5.23324	-1.33959
41-protein1655	0	n.a.	627	11	n.a.	n.a.	11	12	0.0041564	2.60606	3.64253	-1.18393
41-protein1656	0	n.a.	993	18	n.a.	n.a.	18	17	0.00479829	4.76471	5.3243	-0.41211
41-protein1657	0	n.a.	792	14	n.a.	n.a.	15	15	0.00422078	3.34286	4.61317	-1.09932
41-protein1658	0	n.a.	351	4	n.a.	n.a.	4	6	0.00493827	1.73333	1.75182	-0.057222
41-protein1660	0	n.a.	585	14	n.a.	n.a.	14	17	0.00507793	2.97059	4.14112	-1.0804
41-protein1661	0	n.a.	861	14	n.a.	n.a.	14	13	0.0059561	5.12821	4.51146	0.567246
41-protein1662	0	n.a.	1020	14	n.a.	n.a.	14	14	0.00326438	3.32967	4.40233	-0.98678
41-protein1664	0	n.a.	1419	20	n.a.	n.a.	20	18	0.00320579	4.54902	5.81471	-0.848799
41-protein1666	0	n.a.	1032	19	n.a.	n.a.	19	14	0.00468524	4.83516	5.97459	-0.794029
41-protein1667	0	n.a.	1092	16	n.a.	n.a.	16	14	0.0037737	4.12088	5.03123	-0.74234
41-protein167	0	n.a.	711	16	n.a.	n.a.	16	12	0.00509313	3.62121	5.29823	-1.36663
41-protein1670	0	n.a.	1305	19	n.a.	n.a.	19	20	0.00327485	4.27368	5.35552	-0.763947
41-protein1672	0	n.a.	3447	70	n.a.	n.a.	71	23	0.00506025	17.4427	19.237	-0.369578
41-protein1673	0	n.a.	1164	31	n.a.	n.a.	31	21	0.00612011	7.12381	8.61652	-0.673169
41-protein1674	0	n.a.	702	10	n.a.	n.a.	10	8	0.00381563	2.67857	3.85675	-1.51227
41-protein1675	0	n.a.	1248	23	n.a.	n.a.	23	20	0.00364794	4.55263	6.483	-1.14499
41-protein1676	0	n.a.	558	15	n.a.	n.a.	15	11	0.00827631	4.61818	5.12126	-0.435522
41-protein1678	0	n.a.	840	14	n.a.	n.a.	14	11	0.004329	3.63636	4.77984	-1.05428
41-protein168	0	n.a.	1053	26	n.a.	n.a.	26	18	0.00728079	7.66667	7.55912	0.056617
41-protein1683	0	n.a.	1149	31	n.a.	n.a.	31	20	0.00666942	7.66316	8.73796	-0.483132
41-protein1684	0	n.a.	951	19	n.a.	n.a.	19	17	0.00527309	5.01471	5.62009	-0.424423
41-protein1685	0	n.a.	1233	19	n.a.	n.a.	19	19	0.00471441	5.81287	5.43617	0.265357
41-protein1686	0	n.a.	1125	17	n.a.	n.a.	19	17	0.00373856	4.20588	5.62009	-0.991475
41-protein1687	0	n.a.	1407	24	n.a.	n.a.	24	18	0.00381844	5.37255	6.97765	-0.910199
41-protein1689	0	n.a.	1371	16	n.a.	n.a.	16	15	0.00288979	3.9619	4.92071	-0.782803
41-protein169	0	n.a.	1443	21	n.a.	n.a.	21	20	0.00287413	4.14737	5.91926	-1.14237
41-protein1690	0	n.a.	633	14	n.a.	n.a.	14	13	0.00619759	3.92308	4.51146	-0.541154
41-protein1691	0	n.a.	1104	15	n.a.	n.a.	15	14	0.00334448	3.69231	4.71678	-0.885683
41-protein1692	0	n.a.	450	15	n.a.	n.a.	16	19	0.00849903	3.82456	4.57783	-0.619501
41-protein1693	0	n.a.	675	8	n.a.	n.a.	8	8	0.00391534	2.64286	3.0854	-0.693611
41-protein1694	0	n.a.	1254	36	n.a.	n.a.	37	23	0.00767189	9.62055	10.0249	-0.155419
41-protein1698	0	n.a.	843	18	n.a.	n.a.	18	16	0.00457691	3.85833	5.42458	-1.15104
41-protein1699	0	n.a.	1638	17	n.a.	n.a.	17	17	0.00269339	4.41176	5.0285	-0.478341
41-protein1701	0	n.a.	447	4	n.a.	n.a.	4	5	0.00402685	1.8	1.92	-0.410175
41-protein1703	0	n.a.	486	15	n.a.	n.a.	15	13	0.00754458	3.66667	4.8337	-1.00845
41-protein1705	0	n.a.	378	3	n.a.	n.a.	4	6	0.0042328	1.6	1.75182	-0.469825
41-protein1708	0	n.a.	357	5	n.a.	n.a.	5	6	0.0054155	1.93333	2.18978	-0.655432
41-protein171	0	n.a.	498	7	n.a.	n.a.	7	7	0.00631096	3.14286	2.85714	0.517704
41-protein1710	0	n.a.	375	8	n.a.	n.a.	8	13	0.00717949	2.69231	2.57798	0.171772
41-protein1711	0	n.a.	375	4	n.a.	n.a.	4	5	0.00426667	1.6	1.92	-1.0938
41-protein1714	0	n.a.	909	14	n.a.	n.a.	14	10	0.00427821	3.88889	4.9488	-0.980915
41-protein1715	0	n.a.	1332	12	n.a.	n.a.	12	15	0.0021021	2.8	3.69053	-0.94008
41-protein1716	0	n.a.	816	6	n.a.	n.a.	6	7	0.00245098	2	2.44898	-0.931409
41-protein1717	0	n.a.	384	4	n.a.	n.a.	4	5	0.00416667	1.6	1.92	-1.0938
41-protein1719	0	n.a.	1383	16	n.a.	n.a.	16	21	0.00280963	3.88571	4.44724	-0.463739
41-protein1720	0	n.a.	411	5	n.a.	n.a.	5	6	0.00470397	1.93333	2.18978	-0.655432
41-protein1722	0	n.a.	798	17	n.a.	n.a.	17	16	0.00439641	3.50833	5.12321	-1.25006
41-protein1723	0	n.a.	1050	16	n.a.	n.a.	16	19	0.00427736	4.49123	4.57783	-0.071221
41-protein1724	0	n.a.	906	13	n.a.	n.a.	14	12	0.00469931	4.25758	4.63595	-0.348215
41-protein1725	0	n.a.	1380	11	n.a.	n.a.	11	13	0.00198811	2.74359	3.54472	-0.913561
41-protein1726	0	n.a.	696	12	n.a.	n.a.	12	14	0.00500505	3.48352	3.77343	-0.305976
41-protein1728	0	n.a.	3078	56	n.a.	n.a.	56	25	0.0039961	12.3	14.8307	-0.660102
41-protein1729	0	n.a.	3123	51	n.a.	n.a.	53	24	0.00359766	11.2355	14.1928	-0.810372
41-protein173	0	n.a.	438	2	n.a.	n.a.	2	3	0.00304414	1.33333	1.33333	n.a.
41-protein1731	0	n.a.	1356	15	n.a.	n.a.	15	15	0.00250035	3.39048	4.61317	-1.05811
41-protein1732	0	n.a.	1461	20	n.a.	n.a.	20	21	0.00306379	4.47619	5.55905	-0.731736
41-protein1734	0	n.a.	2070	19	n.a.	n.a.	19	19	0.00242393	5.01754	5.43617	-0.294894
41-protein1735	0	n.a.	588	3	n.a.	n.a.	3	5	0.00272109	1.6	1.44	0.698995
41-protein1736	0	n.a.	636	14	n.a.	n.a.	14	16	0.00546384	3.475	4.21912	-0.685857
41-protein1737	0	n.a.	1041	20	n.a.	n.a.	20	17	0.00600384	6.25	5.91588	0.223513
41-protein1738	0	n.a.	627	4	n.a.	n.a.	4	5	0.00287081	1.8	1.92	-0.410175
41-protein1739	0	n.a.	1302	19	n.a.	n.a.	19	16	0.00360983	4.7	5.72595	-0.717664
41-protein174	0	n.a.	1782	21	n.a.	n.a.	21	20	0.00336996	6.00526	5.91926	0.055446
41-protein1743	0	n.a.	1074	17	n.a.	n.a.	17	14	0.00432807	4.64835	5.34569	-0.538101
41-protein1745	0	n.a.	471	2	n.a.	n.a.	2	3	0.00283086	1.33333	1.33333	n.a.
41-protein1746	0	n.a.	558	2	n.a.	n.a.	2	3	0.00238949	1.33333	1.33333	n.a.
41-protein1747	0	n.a.	909	12	n.a.	n.a.	12	11	0.00272027	2.47273	4.09701	-1.72161
41-protein1748	0	n.a.	1050	12	n.a.	n.a.	12	14	0.00260597	2.73626	3.77343	-1.09464
41-protein1749	0	n.a.	714	11	n.a.	n.a.	11	11	0.00387064	2.76364	3.75559	-1.13653
41-protein175	0	n.a.	1038	8	n.a.	n.a.	8	8	0.00237407	2.46429	3.0854	-0.973492
41-protein1751	0	n.a.	813	23	n.a.	n.a.	23	21	0.0061032	4.9619	6.3929	-0.851162
41-protein1752	0	n.a.	846	28	n.a.	n.a.	28	18	0.00832831	7.04575	8.14059	-0.537874
41-protein1753	0	n.a.	705	17	n.a.	n.a.	17	16	0.00588652	4.15	5.12321	-0.753354
41-protein1755	0	n.a.	459	11	n.a.	n.a.	11	10	0.00629388	2.88889	3.88834	-1.15097
41-protein1756	0	n.a.	891	20	n.a.	n.a.	20	21	0.00535514	4.77143	5.55905	-0.53223
41-protein1757	0	n.a.	294	5	n.a.	n.a.	5	6	0.00657596	1.93333	2.18978	-0.655432
41-protein1759	0	n.a.	453	8	n.a.	n.a.	8	8	0.00646484	2.92857	3.0854	-0.245802
41-protein176	0	n.a.	1272	12	n.a.	n.a.	12	14	0.00273861	3.48352	3.77343	-0.305976
41-protein1760	0	n.a.	2013	38	n.a.	n.a.	38	23	0.00451217	9.083	10.2958	-0.454597
41-protein1763	0	n.a.	669	10	n.a.	n.a.	10	11	0.00391358	2.61818	3.41417	-0.992458
41-protein1764	0	n.a.	1131	29	n.a.	n.a.	29	21	0.00570081	6.44762	8.06062	-0.77419
41-protein1765	0	n.a.	372	12	n.a.	n.a.	12	12	0.00745357	2.77273	3.97367	-1.26962
41-protein1767	0	n.a.	2280	35	n.a.	n.a.	35	25	0.00320468	7.30667	9.26917	-0.799896
41-protein1771	0	n.a.	2256	35	n.a.	n.a.	36	23	0.00407871	9.20158	9.75395	-0.217873
41-protein1773	0	n.a.	1467	29	n.a.	n.a.	29	21	0.00569351	8.35238	8.06062	0.140038
41-protein1774	0	n.a.	1578	28	n.a.	n.a.	28	25	0.00402619	6.35333	7.41534	-0.532932
41-protein1781	0	n.a.	318	9	n.a.	n.a.	9	11	0.00789022	2.50909	3.07275	-0.770903
41-protein1782	0	n.a.	846	22	n.a.	n.a.	22	18	0.00735487	6.22222	6.39618	-0.106897
41-protein1786	0	n.a.	327	10	n.a.	n.a.	10	8	0.00873744	2.85714	3.85675	-1.28306
41-protein1788	0	n.a.	555	8	n.a.	n.a.	8	11	0.0042588	2.36364	2.73134	-0.556987
41-protein179	0	n.a.	756	6	n.a.	n.a.	6	6	0.00299824	2.26667	2.62774	-0.786476
41-protein1790	0	n.a.	738	7	n.a.	n.a.	7	9	0.00301114	2.22222	2.57556	-0.611973
41-protein1795	0	n.a.	585	4	n.a.	n.a.	4	6	0.00307692	1.8	1.75182	0.149079
41-protein1797	0	n.a.	852	4	n.a.	n.a.	4	5	0.00187793	1.6	1.92	-1.0938
41-protein1798	0	n.a.	801	8	n.a.	n.a.	8	12	0.0034805	2.78788	2.64911	0.209176
41-protein18	0	n.a.	639	14	n.a.	n.a.	15	11	0.00748328	4.78182	5.12126	-0.293859
41-protein1801	0	n.a.	561	25	n.a.	n.a.	25	19	0.0092358	5.18129	7.15285	-1.07967
41-protein1804	0	n.a.	366	2	n.a.	n.a.	2	3	0.00364299	1.33333	1.33333	n.a.
41-protein1805	0	n.a.	231	2	n.a.	n.a.	2	3	0.00577201	1.33333	1.33333	n.a.
41-protein1807	0	n.a.	387	3	n.a.	n.a.	3	4	0.00387597	1.5	1.63636	-0.754451
41-protein1808	0	n.a.	897	11	n.a.	n.a.	11	11	0.00291882	2.61818	3.75559	-1.30318
41-protein1809	0	n.a.	348	7	n.a.	n.a.	7	9	0.00670498	2.33333	2.57556	-0.41953
41-protein181	0	n.a.	798	5	n.a.	n.a.	5	8	0.00255102	2.03571	1.92837	0.252416
41-protein1810	0	n.a.	234	2	n.a.	n.a.	2	3	0.00569801	1.33333	1.33333	n.a.
41-protein1816	0	n.a.	882	14	n.a.	n.a.	14	16	0.00496032	4.375	4.21912	0.143677
41-protein1817	0	n.a.	282	4	n.a.	n.a.	4	4	0.0070922	2	2.18182	-0.780123
41-protein1819	0	n.a.	222	2	n.a.	n.a.	2	3	0.00600601	1.33333	1.33333	n.a.
41-protein182	0	n.a.	645	12	n.a.	n.a.	12	13	0.00389585	2.51282	3.86696	-1.42975
41-protein1820	0	n.a.	858	20	n.a.	n.a.	20	16	0.00566239	4.85833	6.02731	-0.780163
41-protein1829	0	n.a.	1071	15	n.a.	n.a.	15	15	0.0037704	4.0381	4.61317	-0.497665
41-protein183	0	n.a.	1464	18	n.a.	n.a.	18	17	0.00275233	4.02941	5.3243	-0.953619
41-protein1832	0	n.a.	882	7	n.a.	n.a.	7	10	0.00277148	2.44444	2.4744	-0.051278
41-protein1833	0	n.a.	996	6	n.a.	n.a.	6	6	0.00200803	2	2.62774	-1.36732
41-protein1834	0	n.a.	414	11	n.a.	n.a.	11	12	0.00658762	2.72727	3.64253	-1.04547
41-protein1835	0	n.a.	306	4	n.a.	n.a.	4	5	0.00522876	1.6	1.92	-1.0938
41-protein1836	0	n.a.	657	7	n.a.	n.a.	7	7	0.00376894	2.47619	2.85714	-0.690272
41-protein1837	0	n.a.	1020	8	n.a.	n.a.	8	10	0.00215686	2.2	2.82789	-0.957936
41-protein1839	0	n.a.	552	5	n.a.	n.a.	5	6	0.00338164	1.86667	2.18978	-0.825819
41-protein1840	0	n.a.	1041	11	n.a.	n.a.	12	12	0.00324571	3.37879	3.97367	-0.628902
41-protein1841	0	n.a.	1932	29	n.a.	n.a.	29	20	0.00389833	7.53158	8.17422	-0.307477
41-protein1842	0	n.a.	816	15	n.a.	n.a.	15	14	0.00439022	3.58242	4.71678	-0.980686
41-protein1845	0	n.a.	849	14	n.a.	n.a.	14	17	0.00419178	3.55882	4.14112	-0.537457
41-protein1846	0	n.a.	243	2	n.a.	n.a.	2	3	0.00548697	1.33333	1.33333	n.a.
41-protein1847	0	n.a.	480	5	n.a.	n.a.	5	6	0.00444444	2.13333	2.18978	-0.14427
41-protein1849	0	n.a.	939	11	n.a.	n.a.	11	12	0.00340465	3.19697	3.64253	-0.508952
41-protein1851	0	n.a.	630	11	n.a.	n.a.	11	11	0.00525253	3.30909	3.75559	-0.511573
41-protein1852	0	n.a.	2661	38	n.a.	n.a.	38	22	0.00307797	8.19048	10.4242	-0.834454
41-protein1855	0	n.a.	1641	18	n.a.	n.a.	18	15	0.00273933	4.49524	5.5358	-0.763264
41-protein1856	0	n.a.	921	12	n.a.	n.a.	12	13	0.00303461	2.79487	3.86696	-1.13195
41-protein1858	0	n.a.	990	19	n.a.	n.a.	19	18	0.00550604	5.45098	5.52397	-0.051295
41-protein186	0	n.a.	480	4	n.a.	n.a.	5	6	0.00416667	2	2.18978	-0.485044
41-protein1860	0	n.a.	333	6	n.a.	n.a.	6	6	0.00660661	2.2	2.62774	-0.931688
41-protein1861	0	n.a.	1461	18	n.a.	n.a.	18	18	0.00351626	5.13725	5.23324	-0.070845
41-protein1868	0	n.a.	753	9	n.a.	n.a.	9	11	0.00352529	2.65455	3.07275	-0.57197
41-protein187	0	n.a.	1737	8	n.a.	n.a.	8	9	0.00131133	2.27778	2.9435	-1.02652
41-protein1871	0	n.a.	807	21	n.a.	n.a.	21	16	0.00578273	4.66667	6.32868	-1.06052
41-protein1872	0	n.a.	1191	14	n.a.	n.a.	14	17	0.00271645	3.23529	4.14112	-0.836074
41-protein1873	0	n.a.	1362	25	n.a.	n.a.	25	18	0.00465002	6.33333	7.26839	-0.510542
41-protein1874	0	n.a.	1002	21	n.a.	n.a.	21	18	0.00479433	4.80392	6.10545	-0.834703
41-protein1875	0	n.a.	609	7	n.a.	n.a.	7	9	0.00383142	2.33333	2.57556	-0.41953
41-protein1876	0	n.a.	1575	19	n.a.	n.a.	19	20	0.00270677	4.26316	5.35552	-0.77138
41-protein1877	0	n.a.	873	12	n.a.	n.a.	12	15	0.00342552	2.99048	3.69053	-0.739007
41-protein1878	0	n.a.	621	12	n.a.	n.a.	12	11	0.00591421	3.67273	4.09701	-0.449704
41-protein1882	0	n.a.	765	7	n.a.	n.a.	7	9	0.002687	2.05556	2.57556	-0.900637
41-protein1884	0	n.a.	249	2	n.a.	n.a.	2	3	0.00535475	1.33333	1.33333	n.a.
41-protein1886	0	n.a.	525	10	n.a.	n.a.	10	9	0.00507937	2.66667	3.67937	-1.28129
41-protein1888	0	n.a.	975	7	n.a.	n.a.	7	7	0.00224664	2.19048	2.85714	-1.20798
41-protein1889	0	n.a.	2673	32	n.a.	n.a.	32	21	0.00214847	5.74286	8.89447	-1.37962
41-protein1890	0	n.a.	456	8	n.a.	n.a.	8	9	0.00572612	2.61111	2.9435	-0.512531
41-protein1891	0	n.a.	984	13	n.a.	n.a.	13	15	0.0044909	4.41905	3.99808	0.414022
41-protein1892	0	n.a.	681	5	n.a.	n.a.	5	6	0.00244738	1.66667	2.18978	-1.33698
41-protein1894	0	n.a.	318	1	n.a.	n.a.	1	2	0.00314465	1	1	n.a.
41-protein1895	0	n.a.	1170	14	n.a.	n.a.	14	13	0.00330923	3.87179	4.51146	-0.58832
41-protein1896	0	n.a.	738	15	n.a.	n.a.	15	13	0.00503787	3.71795	4.8337	-0.964138
41-protein1897	0	n.a.	327	2	n.a.	n.a.	2	3	0.00407747	1.33333	1.33333	n.a.
41-protein1898	0	n.a.	219	1	n.a.	n.a.	1	2	0.00456621	1	1	n.a.
41-protein1899	0	n.a.	1944	31	n.a.	n.a.	31	21	0.00327258	6.3619	8.61652	-1.01677
41-protein1900	0	n.a.	642	4	n.a.	n.a.	4	4	0.00311526	2	2.18182	-0.780123
41-protein1901	0	n.a.	717	11	n.a.	n.a.	11	11	0.00426017	3.05455	3.75559	-0.803218
41-protein1902	0	n.a.	627	9	n.a.	n.a.	9	10	0.00513911	3.22222	3.18137	0.056226
41-protein1903	0	n.a.	1086	12	n.a.	n.a.	12	15	0.00338507	3.67619	3.69053	-0.015141
41-protein1905	0	n.a.	627	9	n.a.	n.a.	9	12	0.00430139	2.69697	2.98025	-0.385827
41-protein1906	0	n.a.	582	5	n.a.	n.a.	5	7	0.00310915	1.80952	2.04082	-0.561431
41-protein1907	0	n.a.	441	6	n.a.	n.a.	6	7	0.00518303	2.28571	2.44898	-0.338694
41-protein1908	0	n.a.	1044	22	n.a.	n.a.	23	15	0.00660463	6.89524	7.07352	-0.104321
41-protein1910	0	n.a.	1002	16	n.a.	n.a.	16	14	0.00509969	5.10989	5.03123	0.064139
41-protein1911	0	n.a.	1635	28	n.a.	n.a.	28	16	0.00530581	8.675	8.43824	0.115596
41-protein1913	0	n.a.	1398	19	n.a.	n.a.	19	15	0.00305198	4.26667	5.84334	-1.10065
41-protein1914	0	n.a.	921	15	n.a.	n.a.	15	19	0.00388594	3.57895	4.29171	-0.620908
41-protein1916	0	n.a.	1263	21	n.a.	n.a.	21	17	0.00360952	4.55882	6.21168	-1.05729
41-protein1918	0	n.a.	1209	24	n.a.	n.a.	24	18	0.00469788	5.67974	6.97765	-0.736002
41-protein1921	0	n.a.	372	1	n.a.	n.a.	1	2	0.00268817	1	1	n.a.
41-protein1922	0	n.a.	750	10	n.a.	n.a.	10	14	0.00379487	2.84615	3.14452	-0.369452
41-protein1923	0	n.a.	591	18	n.a.	n.a.	18	17	0.00788793	4.66176	5.3243	-0.487922
41-protein1993	0	n.a.	1098	16	n.a.	n.a.	16	16	0.00367335	4.03333	4.82185	-0.644778
41-protein1994	0	n.a.	600	7	n.a.	n.a.	7	10	0.0047037	2.82222	2.4744	0.595391
41-protein1998	0	n.a.	1008	20	n.a.	n.a.	22	17	0.00535423	5.39706	6.50747	-0.68052
41-protein2	0	n.a.	1101	7	n.a.	n.a.	7	8	0.0020436	2.25	2.69972	-0.792717
41-protein201	0	n.a.	1173	15	n.a.	n.a.	15	14	0.00294164	3.45055	4.71678	-1.09469
41-protein2016	0	n.a.	663	14	n.a.	n.a.	14	12	0.00678733	4.5	4.63595	-0.125114
41-protein2017	0	n.a.	1266	28	n.a.	n.a.	29	22	0.00437688	5.54113	7.95532	-1.16234
41-protein2018	0	n.a.	1197	28	n.a.	n.a.	29	24	0.00591454	7.07971	7.76586	-0.332345
41-protein2020	0	n.a.	840	9	n.a.	n.a.	9	10	0.00314815	2.64444	3.18137	-0.739015
41-protein2021	0	n.a.	1422	30	n.a.	n.a.	30	20	0.00426382	6.06316	8.45609	-1.1092
41-protein2022	0	n.a.	786	22	n.a.	n.a.	22	17	0.00750262	5.89706	6.50747	-0.374094
41-protein2023	0	n.a.	1194	25	n.a.	n.a.	26	20	0.00412148	4.92105	7.32861	-1.27515
41-protein2024	0	n.a.	1152	34	n.a.	n.a.	34	20	0.00743787	8.56842	9.58357	-0.41836
41-protein2028	0	n.a.	1269	16	n.a.	n.a.	16	19	0.00273734	3.47368	4.57783	-0.908069
41-protein2029	0	n.a.	1248	19	n.a.	n.a.	19	18	0.00289614	3.61438	5.52397	-1.34194
41-protein2030	0	n.a.	1065	25	n.a.	n.a.	25	19	0.00505175	5.38012	7.15285	-0.970788
41-protein2034	0	n.a.	543	15	n.a.	n.a.	15	15	0.00631413	3.42857	4.61317	-1.02514
41-protein2035	0	n.a.	1428	19	n.a.	n.a.	19	20	0.00240675	3.43684	5.35552	-1.35489
41-protein2036	0	n.a.	993	17	n.a.	n.a.	17	13	0.00384744	3.82051	5.4782	-1.27799
41-protein2040	0	n.a.	321	6	n.a.	n.a.	6	7	0.00652722	2.09524	2.44898	-0.733837
41-protein2051	0	n.a.	774	9	n.a.	n.a.	9	12	0.00436536	3.37879	2.98025	0.542797
41-protein2052	0	n.a.	561	6	n.a.	n.a.	6	8	0.00381971	2.14286	2.31405	-0.34485
41-protein2053	0	n.a.	1104	18	n.a.	n.a.	19	17	0.00349664	3.86029	5.62009	-1.23376
41-protein2054	0	n.a.	885	13	n.a.	n.a.	13	12	0.00417737	3.69697	4.30481	-0.598098
41-protein2055	0	n.a.	615	16	n.a.	n.a.	16	16	0.00837398	5.15	4.82185	0.268332
41-protein2056	0	n.a.	471	7	n.a.	n.a.	7	6	0.00537863	2.53333	3.06569	-1.01063
41-protein2057	0	n.a.	393	10	n.a.	n.a.	10	11	0.00656951	2.58182	3.41417	-1.0378
41-protein2059	0	n.a.	642	12	n.a.	n.a.	13	10	0.00474213	3.04444	4.59531	-1.53573
41-protein2062	0	n.a.	315	10	n.a.	n.a.	10	10	0.00867725	2.73333	3.53486	-1.00504
41-protein2068	0	n.a.	417	9	n.a.	n.a.	9	7	0.00799361	3.33333	3.67347	-0.492119
41-protein2069	0	n.a.	1467	18	n.a.	n.a.	18	15	0.00290843	4.26667	5.5358	-0.930923
41-protein207	0	n.a.	594	7	n.a.	n.a.	7	9	0.00448934	2.66667	2.57556	0.157798
41-protein2071	0	n.a.	309	10	n.a.	n.a.	10	11	0.00894381	2.76364	3.41417	-0.811102
41-protein2074	0	n.a.	582	19	n.a.	n.a.	19	19	0.00809871	4.71345	5.43617	-0.509107
41-protein2075	0	n.a.	237	5	n.a.	n.a.	5	5	0.00843882	2	2.4	-1.12397
41-protein2076	0	n.a.	459	8	n.a.	n.a.	8	10	0.00484144	2.22222	2.82789	-0.924033
41-protein2078	0	n.a.	582	10	n.a.	n.a.	10	11	0.00406123	2.36364	3.41417	-1.30983
41-protein208	0	n.a.	939	22	n.a.	n.a.	22	19	0.00558016	5.23977	6.29451	-0.649901
41-protein2087	0	n.a.	564	5	n.a.	n.a.	5	6	0.00295508	1.66667	2.18978	-1.33698
41-protein2088	0	n.a.	1128	19	n.a.	n.a.	19	17	0.00402847	4.54412	5.62009	-0.754344
41-protein2089	0	n.a.	2757	45	n.a.	n.a.	46	23	0.0039626	10.9249	12.4634	-0.48102
41-protein209	0	n.a.	1311	17	n.a.	n.a.	18	22	0.00296525	3.88745	4.93779	-0.782491
41-protein2090	0	n.a.	1071	17	n.a.	n.a.	17	17	0.00333663	3.57353	5.0285	-1.12848
41-protein2091	0	n.a.	477	7	n.a.	n.a.	7	8	0.00366876	1.75	2.69972	-1.67405
41-protein2093	0	n.a.	210	0	n.a.	n.a.	0	1	n.a.	n.a.	0	n.a.
41-protein2096	0	n.a.	1941	24	n.a.	n.a.	24	19	0.00306106	5.94152	6.86674	-0.526176
41-protein2099	0	n.a.	945	7	n.a.	n.a.	7	6	0.00338624	3.2	3.06569	0.254967
41-protein210	0	n.a.	1203	18	n.a.	n.a.	19	20	0.00400753	4.82105	5.35552	-0.377419
41-protein2100	0	n.a.	1392	18	n.a.	n.a.	18	16	0.0033944	4.725	5.42458	-0.514126
41-protein2102	0	n.a.	951	2	n.a.	n.a.	2	4	0.00140203	1.33333	1.09091	1.89306
41-protein2103	0	n.a.	1389	16	n.a.	n.a.	16	15	0.00242723	3.37143	4.92071	-1.26489
41-protein2108	0	n.a.	969	35	n.a.	n.a.	36	21	0.00914541	8.8619	10.0063	-0.448385
41-protein211	0	n.a.	438	13	n.a.	n.a.	13	12	0.00795628	3.48485	4.30481	-0.806819
41-protein2110	0	n.a.	600	7	n.a.	n.a.	7	8	0.00321429	1.92857	2.69972	-1.35929
41-protein2111	0	n.a.	327	4	n.a.	n.a.	4	7	0.00582496	1.90476	1.63265	0.796744
41-protein2112	0	n.a.	207	1	n.a.	n.a.	1	2	0.00483092	1	1	n.a.
41-protein2114	0	n.a.	999	9	n.a.	n.a.	9	11	0.0028756	2.87273	3.07275	-0.27357
41-protein2116	0	n.a.	639	7	n.a.	n.a.	7	8	0.00301811	1.92857	2.69972	-1.35929
41-protein2119	0	n.a.	1008	16	n.a.	n.a.	16	14	0.00403366	4.06593	5.03123	-0.787144
41-protein212	0	n.a.	1539	24	n.a.	n.a.	24	18	0.00282842	4.35294	6.97765	-1.48838
41-protein2121	0	n.a.	702	9	n.a.	n.a.	9	11	0.0043512	3.05455	3.07275	-0.024904
41-protein2125	0	n.a.	834	11	n.a.	n.a.	13	15	0.00462487	3.85714	3.99808	-0.138609
41-protein2126	0	n.a.	450	4	n.a.	n.a.	4	6	0.0042963	1.93333	1.75182	0.561682
41-protein2127	0	n.a.	657	8	n.a.	n.a.	8	9	0.00346694	2.27778	2.9435	-1.02652
41-protein2128	0	n.a.	1083	21	n.a.	n.a.	22	19	0.00487059	5.27485	6.29451	-0.628281
41-protein2129	0	n.a.	273	0	n.a.	n.a.	0	1	n.a.	n.a.	0	n.a.
41-protein2130	0	n.a.	720	5	n.a.	n.a.	5	6	0.00231481	1.66667	2.18978	-1.33698
41-protein2132	0	n.a.	279	0	n.a.	n.a.	0	1	n.a.	n.a.	0	n.a.
41-protein2133	0	n.a.	1125	16	n.a.	n.a.	16	16	0.00416296	4.68333	4.82185	-0.113266
41-protein2135	0	n.a.	609	13	n.a.	n.a.	14	13	0.00623132	3.79487	4.51146	-0.659069
41-protein2136	0	n.a.	699	16	n.a.	n.a.	16	17	0.00498611	3.48529	4.73271	-1.02185
41-protein2138	0	n.a.	348	3	n.a.	n.a.	4	4	0.0052682	1.83333	2.18182	-1.49524
41-protein2139	0	n.a.	333	4	n.a.	n.a.	4	5	0.00660661	2.2	1.92	0.957074
41-protein214	0	n.a.	774	11	n.a.	n.a.	11	14	0.00397535	3.07692	3.45897	-0.435336
41-protein2141	0	n.a.	849	17	n.a.	n.a.	17	13	0.00450002	3.82051	5.4782	-1.27799
41-protein2142	0	n.a.	1476	11	n.a.	n.a.	11	13	0.00187617	2.76923	3.54472	-0.884321
41-protein2143	0	n.a.	846	8	n.a.	n.a.	8	8	0.00270179	2.28571	3.0854	-1.25337
41-protein2144	0	n.a.	1443	11	n.a.	n.a.	11	14	0.00213231	3.07692	3.45897	-0.435336
41-protein2146	0	n.a.	1020	55	n.a.	n.a.	55	9	0.0126362	12.8889	20.2365	-1.85531
41-protein215	0	n.a.	1059	9	n.a.	n.a.	9	11	0.00212894	2.25455	3.07275	-1.11904
41-protein2152	0	n.a.	1332	16	n.a.	n.a.	17	16	0.00268393	3.575	5.12321	-1.19846
41-protein2154	0	n.a.	768	14	n.a.	n.a.	15	16	0.00487196	3.74167	4.52048	-0.674906
41-protein2155	0	n.a.	786	14	n.a.	n.a.	14	15	0.00533139	4.19048	4.30562	-0.106009
41-protein2157	0	n.a.	1011	15	n.a.	n.a.	15	16	0.00495384	5.00833	4.52048	0.42276
41-protein2158	0	n.a.	618	8	n.a.	n.a.	8	11	0.00400118	2.47273	2.73134	-0.391738
41-protein2159	0	n.a.	522	6	n.a.	n.a.	6	8	0.00444718	2.32143	2.31405	0.014864
41-protein216	0	n.a.	549	8	n.a.	n.a.	8	9	0.00465493	2.55556	2.9435	-0.598197
41-protein2160	0	n.a.	744	2	n.a.	n.a.	2	3	0.00179211	1.33333	1.33333	n.a.
41-protein2161	0	n.a.	465	1	n.a.	n.a.	1	2	0.00215054	1	1	n.a.
41-protein2163	0	n.a.	321	6	n.a.	n.a.	6	7	0.00593384	1.90476	2.44898	-1.12898
41-protein2164	0	n.a.	405	10	n.a.	n.a.	10	12	0.00737	2.98485	3.31139	-0.405696
41-protein2165	0	n.a.	399	2	n.a.	n.a.	2	3	0.00334169	1.33333	1.33333	n.a.
41-protein2166	0	n.a.	756	8	n.a.	n.a.	8	10	0.00323339	2.44444	2.82789	-0.584999
41-protein2167	0	n.a.	972	17	n.a.	n.a.	17	17	0.00481118	4.67647	5.0285	-0.273035
41-protein2168	0	n.a.	807	16	n.a.	n.a.	16	17	0.0045375	3.66176	4.73271	-0.877288
41-protein2169	0	n.a.	762	18	n.a.	n.a.	19	16	0.00779746	5.94167	5.72595	0.1509
41-protein217	0	n.a.	759	10	n.a.	n.a.	10	17	0.00443695	3.36765	2.95794	0.507185
41-protein2170	0	n.a.	555	10	n.a.	n.a.	10	13	0.00512821	2.84615	3.22247	-0.466525
41-protein2171	0	n.a.	1731	25	n.a.	n.a.	25	19	0.00366891	6.35088	7.15285	-0.43918
41-protein2172	0	n.a.	1536	41	n.a.	n.a.	41	20	0.00592448	9.1	11.5567	-0.847931
41-protein2173	0	n.a.	588	5	n.a.	n.a.	5	7	0.00356333	2.09524	2.04082	0.132101
41-protein2175	0	n.a.	561	6	n.a.	n.a.	6	8	0.0040107	2.25	2.31405	-0.129021
41-protein2177	0	n.a.	942	13	n.a.	n.a.	13	14	0.0040713	3.83516	4.08788	-0.248417
41-protein218	0	n.a.	288	3	n.a.	n.a.	3	4	0.00520833	1.5	1.63636	-0.754451
41-protein2182	0	n.a.	951	17	n.a.	n.a.	17	16	0.00402208	3.825	5.12321	-1.00493
41-protein2183	0	n.a.	816	12	n.a.	n.a.	12	15	0.00413165	3.37143	3.69053	-0.336859
41-protein2184	0	n.a.	636	11	n.a.	n.a.	12	13	0.00415256	2.64103	3.86696	-1.29439
41-protein2185	0	n.a.	1767	25	n.a.	n.a.	25	22	0.00295705	5.22511	6.85804	-0.9021
41-protein2186	0	n.a.	1341	26	n.a.	n.a.	26	22	0.00458403	6.14719	7.13236	-0.524898
41-protein2188	0	n.a.	1689	28	n.a.	n.a.	28	20	0.00408214	6.89474	7.89235	-0.493202
41-protein2189	0	n.a.	903	24	n.a.	n.a.	24	18	0.00672414	6.0719	6.97765	-0.513623
41-protein2190	0	n.a.	855	15	n.a.	n.a.	15	19	0.00492459	4.21053	4.29171	-0.070724
41-protein2191	0	n.a.	810	9	n.a.	n.a.	9	12	0.00319865	2.59091	2.98025	-0.53028
41-protein2192	0	n.a.	846	15	n.a.	n.a.	15	13	0.00372795	3.15385	4.8337	-1.45159
41-protein2193	0	n.a.	1083	12	n.a.	n.a.	12	14	0.00253671	2.74725	3.77343	-1.08304
41-protein2194	0	n.a.	1263	10	n.a.	n.a.	10	10	0.00170669	2.15556	3.53486	-1.72953
41-protein2196	0	n.a.	876	12	n.a.	n.a.	12	15	0.00284845	2.49524	3.69053	-1.2618
41-protein2197	0	n.a.	1029	3	n.a.	n.a.	3	4	0.0016197	1.66667	1.63636	0.167656
41-protein220	0	n.a.	2061	36	n.a.	n.a.	36	22	0.00416307	8.58009	9.87557	-0.509305
41-protein2200	0	n.a.	1092	15	n.a.	n.a.	15	15	0.00265132	2.89524	4.61317	-1.48669
41-protein221	0	n.a.	312	4	n.a.	n.a.	4	6	0.00598291	1.86667	1.75182	0.355381
41-protein2216	0	n.a.	888	11	n.a.	n.a.	11	15	0.003861	3.42857	3.38299	0.051933
41-protein2224	0	n.a.	1425	16	n.a.	n.a.	16	18	0.00304552	4.33987	4.65177	-0.255993
41-protein2225	0	n.a.	1338	17	n.a.	n.a.	17	17	0.00293458	3.92647	5.0285	-0.854735
41-protein2228	0	n.a.	840	12	n.a.	n.a.	12	14	0.00480115	4.03297	3.77343	0.273924
41-protein223	0	n.a.	1503	20	n.a.	n.a.	20	18	0.00408769	6.14379	5.81471	0.220689
41-protein2230	0	n.a.	645	7	n.a.	n.a.	7	8	0.00315615	2.03571	2.69972	-1.17043
41-protein2231	0	n.a.	786	30	n.a.	n.a.	30	11	0.0145732	11.4545	10.2425	0.548389
41-protein2233	0	n.a.	546	8	n.a.	n.a.	8	10	0.0049654	2.71111	2.82789	-0.178158
41-protein2234	0	n.a.	1059	17	n.a.	n.a.	17	17	0.00301339	3.19118	5.0285	-1.42503
41-protein2235	0	n.a.	465	8	n.a.	n.a.	8	9	0.00585424	2.72222	2.9435	-0.341199
41-protein2236	0	n.a.	810	10	n.a.	n.a.	11	13	0.0040994	3.32051	3.54472	-0.255669
41-protein2237	0	n.a.	633	10	n.a.	n.a.	10	10	0.00365104	2.31111	3.53486	-1.53448
41-protein2238	0	n.a.	405	5	n.a.	n.a.	5	6	0.00411523	1.66667	2.18978	-1.33698
41-protein2239	0	n.a.	294	4	n.a.	n.a.	4	4	0.00680272	2	2.18182	-0.780123
41-protein224	0	n.a.	1725	30	n.a.	n.a.	31	21	0.0038951	6.71905	8.61652	-0.855705
41-protein2240	0	n.a.	438	2	n.a.	n.a.	2	3	0.00304414	1.33333	1.33333	n.a.
41-protein2241	0	n.a.	339	4	n.a.	n.a.	4	5	0.00471976	1.6	1.92	-1.0938
41-protein2242	0	n.a.	429	4	n.a.	n.a.	4	5	0.0041958	1.8	1.92	-0.410175
41-protein2244	0	n.a.	915	17	n.a.	n.a.	17	19	0.00355351	3.25146	4.86394	-1.25597
41-protein2246	0	n.a.	225	5	n.a.	n.a.	5	5	0.00888889	2	2.4	-1.12397
41-protein2256	0	n.a.	915	13	n.a.	n.a.	13	15	0.00443404	4.05714	3.99808	0.05809
41-protein2257	0	n.a.	984	14	n.a.	n.a.	14	15	0.0033101	3.25714	4.30562	-0.96528
41-protein2258	0	n.a.	1623	26	n.a.	n.a.	27	19	0.00357435	5.80117	7.72508	-0.980873
41-protein2259	0	n.a.	504	7	n.a.	n.a.	7	12	0.00547138	2.75758	2.31797	0.742151
41-protein2260	0	n.a.	375	4	n.a.	n.a.	4	5	0.00426667	1.6	1.92	-1.0938
41-protein2261	0	n.a.	1560	13	n.a.	n.a.	13	17	0.00238499	3.72059	3.84532	-0.122933
41-protein2262	0	n.a.	1056	21	n.a.	n.a.	21	18	0.00434492	4.58824	6.10545	-0.973029
41-protein2263	0	n.a.	1398	19	n.a.	n.a.	19	18	0.00314642	4.39869	5.52397	-0.790772
41-protein2265	0	n.a.	354	10	n.a.	n.a.	10	12	0.00727615	2.57576	3.31139	-0.913948
41-protein2266	0	n.a.	231	2	n.a.	n.a.	2	3	0.00577201	1.33333	1.33333	n.a.
41-protein2268	0	n.a.	1014	13	n.a.	n.a.	13	13	0.00295858	3	4.18921	-1.16907
41-protein227	0	n.a.	360	3	n.a.	n.a.	3	4	0.00416667	1.5	1.63636	-0.754451
41-protein2272	0	n.a.	891	15	n.a.	n.a.	15	16	0.0051908	4.625	4.52048	0.090572
41-protein2273	0	n.a.	996	20	n.a.	n.a.	20	18	0.00552537	5.50327	5.81471	-0.20886
41-protein2274	0	n.a.	804	5	n.a.	n.a.	6	8	0.00262082	2.10714	2.31405	-0.416793
41-protein2275	0	n.a.	789	12	n.a.	n.a.	12	11	0.00341053	2.69091	4.09701	-1.49036
41-protein2277	0	n.a.	606	14	n.a.	n.a.	14	15	0.00672639	4.07619	4.30562	-0.211226
41-protein2278	0	n.a.	864	17	n.a.	n.a.	18	14	0.00450244	3.89011	5.66014	-1.29628
41-protein2279	0	n.a.	1275	16	n.a.	n.a.	16	16	0.0036732	4.68333	4.82185	-0.113266
41-protein228	0	n.a.	495	13	n.a.	n.a.	13	14	0.00570541	2.82418	4.08788	-1.24222
41-protein2280	0	n.a.	654	7	n.a.	n.a.	7	10	0.00373768	2.44444	2.4744	-0.051278
41-protein2281	0	n.a.	1122	22	n.a.	n.a.	22	17	0.0042073	4.72059	6.50747	-1.0951
41-protein2282	0	n.a.	468	1	n.a.	n.a.	1	2	0.00213675	1	1	n.a.
41-protein2284	0	n.a.	240	2	n.a.	n.a.	2	3	0.00555556	1.33333	1.33333	n.a.
41-protein2285	0	n.a.	408	6	n.a.	n.a.	6	7	0.00490196	2	2.44898	-0.931409
41-protein2287	0	n.a.	348	3	n.a.	n.a.	3	4	0.00431034	1.5	1.63636	-0.754451
41-protein2288	0	n.a.	579	4	n.a.	n.a.	4	7	0.00312526	1.80952	1.63265	0.517883
41-protein2289	0	n.a.	1026	9	n.a.	n.a.	9	9	0.0022742	2.33333	3.31143	-1.35941
41-protein229	0	n.a.	1569	38	n.a.	n.a.	38	26	0.00534981	8.39385	9.95818	-0.591979
41-protein2290	0	n.a.	906	12	n.a.	n.a.	12	16	0.00397351	3.6	3.61639	-0.01731
41-protein2291	0	n.a.	1224	18	n.a.	n.a.	19	15	0.00315126	3.85714	5.84334	-1.38654
41-protein2292	0	n.a.	1149	14	n.a.	n.a.	14	16	0.00347404	3.99167	4.21912	-0.209643
41-protein2295	0	n.a.	657	5	n.a.	n.a.	5	4	0.00380518	2.5	2.72727	-0.796844
41-protein2298	0	n.a.	237	0	n.a.	n.a.	0	1	n.a.	n.a.	0	n.a.
41-protein2299	0	n.a.	1074	17	n.a.	n.a.	17	21	0.00485058	5.20952	4.72519	0.378928
41-protein230	0	n.a.	1509	28	n.a.	n.a.	28	22	0.00462736	6.98268	7.681	-0.347366
41-protein2300	0	n.a.	417	2	n.a.	n.a.	2	3	0.00319744	1.33333	1.33333	n.a.
41-protein2301	0	n.a.	1239	22	n.a.	n.a.	24	21	0.00441985	5.47619	6.67086	-0.683326
41-protein2302	0	n.a.	1305	26	n.a.	n.a.	26	23	0.0037981	4.95652	7.04452	-1.1157
41-protein2303	0	n.a.	747	10	n.a.	n.a.	10	11	0.00331021	2.47273	3.41417	-1.17381
41-protein2304	0	n.a.	1500	24	n.a.	n.a.	24	23	0.00267194	4.00791	6.50263	-1.43495
41-protein2305	0	n.a.	381	2	n.a.	n.a.	2	3	0.00349956	1.33333	1.33333	n.a.
41-protein2306	0	n.a.	417	4	n.a.	n.a.	4	4	0.00479616	2	2.18182	-0.780123
41-protein2307	0	n.a.	3057	34	n.a.	n.a.	34	25	0.00268673	8.21333	9.00434	-0.331288
41-protein2308	0	n.a.	1116	19	n.a.	n.a.	19	18	0.00514794	5.7451	5.52397	0.155391
41-protein2309	0	n.a.	2376	28	n.a.	n.a.	29	22	0.00275846	6.55411	7.95532	-0.674625
41-protein231	0	n.a.	759	10	n.a.	n.a.	10	14	0.00341687	2.59341	3.14452	-0.682414
41-protein2310	0	n.a.	861	9	n.a.	n.a.	9	11	0.0033365	2.87273	3.07275	-0.27357
41-protein2313	0	n.a.	2154	41	n.a.	n.a.	41	23	0.00516366	11.1225	11.1087	0.004837
41-protein2314	0	n.a.	2001	23	n.a.	n.a.	23	19	0.00212759	4.25731	6.58063	-1.3742
41-protein2315	0	n.a.	1050	15	n.a.	n.a.	15	16	0.00400794	4.20833	4.52048	-0.270503
41-protein2316	0	n.a.	822	6	n.a.	n.a.	6	7	0.00254895	2.09524	2.44898	-0.733837
41-protein2317	0	n.a.	1002	18	n.a.	n.a.	18	16	0.00424152	4.25	5.42458	-0.863206
41-protein2318	0	n.a.	786	13	n.a.	n.a.	13	14	0.00412437	3.24176	4.08788	-0.831733
41-protein232	0	n.a.	846	7	n.a.	n.a.	7	9	0.00256107	2.16667	2.57556	-0.708194
41-protein2322	0	n.a.	489	6	n.a.	n.a.	6	6	0.00408998	2	2.62774	-1.36732
41-protein2323	0	n.a.	402	12	n.a.	n.a.	12	11	0.0117594	4.72727	4.09701	0.668036
41-protein2325	0	n.a.	1659	30	n.a.	n.a.	30	19	0.00394799	6.54971	8.58343	-0.939639
41-protein2326	0	n.a.	894	16	n.a.	n.a.	16	16	0.00428784	3.83333	4.82185	-0.80832
41-protein2328	0	n.a.	993	13	n.a.	n.a.	13	14	0.00277769	2.75824	4.08788	-1.30703
41-protein2329	0	n.a.	1146	14	n.a.	n.a.	14	14	0.00295342	3.38462	4.40233	-0.936234
41-protein233	0	n.a.	324	4	n.a.	n.a.	4	5	0.00493827	1.6	1.92	-1.0938
41-protein2330	0	n.a.	771	20	n.a.	n.a.	20	14	0.00598623	4.61538	6.28904	-1.11244
41-protein2331	0	n.a.	1002	18	n.a.	n.a.	18	15	0.00490448	4.91429	5.5358	-0.455888
41-protein2333	0	n.a.	297	0	n.a.	n.a.	0	1	n.a.	n.a.	0	n.a.
41-protein2336	0	n.a.	357	4	n.a.	n.a.	4	5	0.00448179	1.6	1.92	-1.0938
41-protein234	0	n.a.	579	4	n.a.	n.a.	4	5	0.00310881	1.8	1.92	-0.410175
41-protein2340	0	n.a.	1929	26	n.a.	n.a.	26	17	0.00361358	6.97059	7.69065	-0.377939
41-protein2341	0	n.a.	600	4	n.a.	n.a.	4	5	0.00266667	1.6	1.92	-1.0938
41-protein2342	0	n.a.	450	9	n.a.	n.a.	9	14	0.00639805	2.87912	2.83007	0.066515
41-protein2343	0	n.a.	396	3	n.a.	n.a.	3	3	0.00505051	2	2	n.a.
41-protein2344	0	n.a.	525	14	n.a.	n.a.	14	13	0.00952381	5	4.51146	0.449331
41-protein2345	0	n.a.	420	11	n.a.	n.a.	11	10	0.00751323	3.15556	3.88834	-0.843876
41-protein2346	0	n.a.	705	2	n.a.	n.a.	2	3	0.00189125	1.33333	1.33333	n.a.
41-protein2348	0	n.a.	912	13	n.a.	n.a.	13	11	0.00422648	3.85455	4.43842	-0.57578
41-protein2349	0	n.a.	891	5	n.a.	n.a.	5	7	0.00203089	1.80952	2.04082	-0.561431
41-protein235	0	n.a.	684	7	n.a.	n.a.	7	9	0.00349253	2.38889	2.57556	-0.323309
41-protein2350	0	n.a.	891	8	n.a.	n.a.	8	9	0.00349171	3.11111	2.9435	0.258461
41-protein2351	0	n.a.	867	17	n.a.	n.a.	17	15	0.00667875	5.79048	5.22826	0.434452
41-protein2353	0	n.a.	870	11	n.a.	n.a.	11	10	0.0033461	2.91111	3.88834	-1.12538
41-protein2354	0	n.a.	540	5	n.a.	n.a.	5	6	0.00345679	1.86667	2.18978	-0.825819
41-protein2355	0	n.a.	666	10	n.a.	n.a.	10	9	0.00425425	2.83333	3.67937	-1.07042
41-protein2356	0	n.a.	576	10	n.a.	n.a.	10	14	0.00574252	3.30769	3.14452	0.202045
41-protein2358	0	n.a.	390	5	n.a.	n.a.	5	6	0.00632479	2.46667	2.18978	0.707667
41-protein2359	0	n.a.	1011	14	n.a.	n.a.	14	13	0.00332243	3.35897	4.51146	-1.05998
41-protein236	0	n.a.	780	11	n.a.	n.a.	12	14	0.00339532	2.64835	3.77343	-1.18742
41-protein2360	0	n.a.	321	6	n.a.	n.a.	6	8	0.00645305	2.07143	2.31405	-0.488735
41-protein2362	0	n.a.	321	2	n.a.	n.a.	2	3	0.00415369	1.33333	1.33333	n.a.
41-protein2363	0	n.a.	657	12	n.a.	n.a.	12	11	0.00520271	3.41818	4.09701	-0.719503
41-protein2365	0	n.a.	351	5	n.a.	n.a.	5	6	0.00607787	2.13333	2.18978	-0.14427
41-protein2367	0	n.a.	1185	13	n.a.	n.a.	13	15	0.00298975	3.54286	3.99808	-0.447708
41-protein2368	0	n.a.	1236	25	n.a.	n.a.	25	20	0.00446261	5.51579	7.04674	-0.840861
41-protein2369	0	n.a.	1224	23	n.a.	n.a.	23	17	0.00446943	5.47059	6.80327	-0.783874
41-protein2376	0	n.a.	1035	16	n.a.	n.a.	16	17	0.00299801	3.10294	4.73271	-1.33506
41-protein2377	0	n.a.	444	9	n.a.	n.a.	9	12	0.00801938	3.56061	2.98025	0.79043
41-protein2381	0	n.a.	582	21	n.a.	n.a.	21	18	0.0102082	5.94118	6.10545	-0.10535
41-protein2386	0	n.a.	795	8	n.a.	n.a.	8	8	0.00274034	2.17857	3.0854	-1.4213
41-protein239	0	n.a.	252	7	n.a.	n.a.	7	10	0.00987654	2.48889	2.4744	0.024801
41-protein2390	0	n.a.	309	1	n.a.	n.a.	1	2	0.00323625	1	1	n.a.
41-protein2391	0	n.a.	1038	16	n.a.	n.a.	16	15	0.00451418	4.68571	4.92071	-0.19186
41-protein2392	0	n.a.	756	14	n.a.	n.a.	14	11	0.0044252	3.34545	4.77984	-1.32249
41-protein2393	0	n.a.	777	17	n.a.	n.a.	17	17	0.00476948	3.70588	5.0285	-1.02582
41-protein2395	0	n.a.	1215	33	n.a.	n.a.	33	21	0.00609053	7.4	9.17243	-0.753783
41-protein2398	0	n.a.	840	21	n.a.	n.a.	23	21	0.00581633	4.88571	6.3929	-0.896481
41-protein2399	0	n.a.	795	11	n.a.	n.a.	11	12	0.00365923	2.90909	3.64253	-0.837787
41-protein24	0	n.a.	1410	28	n.a.	n.a.	28	20	0.00329227	4.64211	7.89235	-1.60686
41-protein240	0	n.a.	2319	51	n.a.	n.a.	52	22	0.0050309	11.6667	14.2647	-0.719846
41-protein2400	0	n.a.	795	19	n.a.	n.a.	19	17	0.00580836	4.61765	5.62009	-0.702794
41-protein2401	0	n.a.	1470	32	n.a.	n.a.	32	24	0.00482352	7.09058	8.56923	-0.653439
41-protein2402	0	n.a.	1644	32	n.a.	n.a.	32	23	0.00432763	7.11462	8.67018	-0.685306
41-protein2404	0	n.a.	432	8	n.a.	n.a.	8	6	0.00679012	2.93333	3.50365	-0.959628
41-protein242	0	n.a.	2334	38	n.a.	n.a.	38	19	0.0036581	8.53801	10.8723	-0.862921
41-protein243	0	n.a.	495	6	n.a.	n.a.	6	6	0.00484848	2.4	2.62774	-0.496052
41-protein2467	0	n.a.	549	2	n.a.	n.a.	2	3	0.00242866	1.33333	1.33333	n.a.
41-protein247	0	n.a.	1044	10	n.a.	n.a.	10	10	0.00272456	2.84444	3.53486	-0.86572
41-protein2470	0	n.a.	1233	21	n.a.	n.a.	21	18	0.00473366	5.8366	6.10545	-0.172417
41-protein2473	0	n.a.	405	8	n.a.	n.a.	8	6	0.00806584	3.26667	3.50365	-0.398753
41-protein2474	0	n.a.	267	7	n.a.	n.a.	7	8	0.0082932	2.21429	2.69972	-0.855669
41-protein2475	0	n.a.	1473	14	n.a.	n.a.	14	14	0.00240967	3.54945	4.40233	-0.784596
41-protein2477	0	n.a.	924	8	n.a.	n.a.	8	8	0.00266698	2.46429	3.0854	-0.973492
41-protein2478	0	n.a.	984	19	n.a.	n.a.	19	18	0.00563925	5.54902	5.52397	0.0176
41-protein248	0	n.a.	957	8	n.a.	n.a.	8	10	0.00250784	2.4	2.82789	-0.652805
41-protein2480	0	n.a.	1476	15	n.a.	n.a.	15	15	0.00250355	3.69524	4.61317	-0.794372
41-protein2481	0	n.a.	1062	24	n.a.	n.a.	24	19	0.00511008	5.4269	6.86674	-0.818843
41-protein2482	0	n.a.	684	9	n.a.	n.a.	9	11	0.00441255	3.01818	3.07275	-0.074637
41-protein2483	0	n.a.	1638	22	n.a.	n.a.	22	20	0.00416426	6.82105	6.20113	0.383019
41-protein2485	0	n.a.	297	2	n.a.	n.a.	2	3	0.00448934	1.33333	1.33333	n.a.
41-protein2486	0	n.a.	897	9	n.a.	n.a.	9	11	0.00368906	3.30909	3.07275	0.323229
41-protein2487	0	n.a.	1527	27	n.a.	n.a.	27	20	0.00551477	8.42105	7.61048	0.414532
41-protein2488	0	n.a.	546	12	n.a.	n.a.	13	17	0.00693547	3.78676	3.84532	-0.057713
41-protein249	0	n.a.	882	14	n.a.	n.a.	14	16	0.00462018	4.075	4.21912	-0.132834
41-protein2491	0	n.a.	1056	28	n.a.	n.a.	28	22	0.00461187	4.87013	7.681	-1.39822
41-protein2492	0	n.a.	1128	26	n.a.	n.a.	26	23	0.00533317	6.01581	7.04452	-0.549681
41-protein2495	0	n.a.	1095	18	n.a.	n.a.	18	20	0.00479692	5.25263	5.07365	0.132715
41-protein25	0	n.a.	1482	21	n.a.	n.a.	21	19	0.00330674	4.90058	6.0084	-0.712339
41-protein251	0	n.a.	717	9	n.a.	n.a.	10	15	0.00406455	2.91429	3.07544	-0.19945
41-protein253	0	n.a.	753	10	n.a.	n.a.	10	11	0.00357358	2.69091	3.41417	-0.90178
41-protein254	0	n.a.	753	14	n.a.	n.a.	15	13	0.00429053	3.23077	4.8337	-1.38512
41-protein257	0	n.a.	1374	18	n.a.	n.a.	19	19	0.00303464	4.16959	5.43617	-0.89222
41-protein259	0	n.a.	879	17	n.a.	n.a.	17	21	0.00408473	3.59048	4.72519	-0.887762
41-protein260	0	n.a.	1446	30	n.a.	n.a.	30	21	0.00461042	6.66667	8.33857	-0.777464
41-protein261	0	n.a.	1050	15	n.a.	n.a.	15	15	0.00417234	4.38095	4.61317	-0.200958
41-protein2615	0	n.a.	513	1	n.a.	n.a.	1	2	0.00194932	1	1	n.a.
41-protein2619	0	n.a.	699	7	n.a.	n.a.	7	7	0.00340623	2.38095	2.85714	-0.862839
41-protein262	0	n.a.	1410	20	n.a.	n.a.	20	17	0.00361911	5.10294	5.91588	-0.543832
41-protein2622	0	n.a.	519	4	n.a.	n.a.	4	4	0.00417469	2.16667	2.18182	-0.06501
41-protein2623	0	n.a.	1188	23	n.a.	n.a.	23	20	0.0038499	4.57368	6.483	-1.1325
41-protein2626	0	n.a.	1050	17	n.a.	n.a.	17	13	0.00373626	3.92308	5.4782	-1.19891
41-protein2632	0	n.a.	3087	60	n.a.	n.a.	60	25	0.00385919	11.9133	15.89	-0.970741
41-protein2633	0	n.a.	1029	14	n.a.	n.a.	14	17	0.00315841	3.25	4.14112	-0.822501
41-protein2634	0	n.a.	738	7	n.a.	n.a.	7	10	0.00301114	2.22222	2.4744	-0.431671
41-protein2636	0	n.a.	597	8	n.a.	n.a.	8	8	0.0036492	2.17857	3.0854	-1.4213
41-protein2637	0	n.a.	945	11	n.a.	n.a.	11	15	0.00290249	2.74286	3.38299	-0.729317
41-protein2639	0	n.a.	1533	27	n.a.	n.a.	27	21	0.00488926	7.49524	7.50471	-0.00486
41-protein264	0	n.a.	1824	18	n.a.	n.a.	18	17	0.00205592	3.75	5.3243	-1.15939
41-protein2640	0	n.a.	792	16	n.a.	n.a.	17	14	0.00527251	4.17582	5.34569	-0.902728
41-protein2644	0	n.a.	1047	21	n.a.	n.a.	22	20	0.00489117	5.12105	6.20113	-0.667328
41-protein2647	0	n.a.	567	9	n.a.	n.a.	9	14	0.00470958	2.67033	2.83007	-0.216611
41-protein2648	0	n.a.	438	5	n.a.	n.a.	5	5	0.00547945	2.4	2.4	0
41-protein265	0	n.a.	1530	22	n.a.	n.a.	22	21	0.00364146	5.57143	6.11495	-0.336728
41-protein2650	0	n.a.	1260	14	n.a.	n.a.	14	15	0.00201058	2.53333	4.30562	-1.63165
41-protein2653	0	n.a.	459	6	n.a.	n.a.	6	6	0.00522876	2.4	2.62774	-0.496052
41-protein2654	0	n.a.	681	9	n.a.	n.a.	9	9	0.00399739	2.72222	3.31143	-0.818913
41-protein2655	0	n.a.	654	7	n.a.	n.a.	7	9	0.004842	3.16667	2.57556	1.02379
41-protein266	0	n.a.	1449	22	n.a.	n.a.	22	16	0.00247297	3.58333	6.63004	-1.86237
41-protein2661	0	n.a.	441	4	n.a.	n.a.	4	5	0.00408163	1.8	1.92	-0.410175
41-protein2664	0	n.a.	1014	22	n.a.	n.a.	22	17	0.00516301	5.23529	6.50747	-0.779658
41-protein2665	0	n.a.	264	6	n.a.	n.a.	6	8	0.00852273	2.25	2.31405	-0.129021
41-protein2668	0	n.a.	1008	8	n.a.	n.a.	8	12	0.00261544	2.63636	2.64911	-0.01922
41-protein2669	0	n.a.	552	12	n.a.	n.a.	12	13	0.00515608	2.84615	3.86696	-1.07781
41-protein267	0	n.a.	1326	22	n.a.	n.a.	22	21	0.00385693	5.11429	6.11495	-0.619942
41-protein2671	0	n.a.	1512	19	n.a.	n.a.	20	14	0.00270365	4.08791	6.28904	-1.46304
41-protein2672	0	n.a.	1503	34	n.a.	n.a.	34	17	0.00591953	8.89706	10.057	-0.473117
41-protein2677	0	n.a.	1191	15	n.a.	n.a.	15	15	0.00337452	4.01905	4.61317	-0.514148
41-protein2684	0	n.a.	888	22	n.a.	n.a.	22	20	0.00642485	5.70526	6.20113	-0.306373
41-protein269	0	n.a.	615	5	n.a.	n.a.	5	5	0.00390244	2.4	2.4	0
41-protein270	0	n.a.	438	4	n.a.	n.a.	5	6	0.00410959	1.8	2.18978	-0.996206
41-protein2701	0	n.a.	330	5	n.a.	n.a.	5	6	0.00565657	1.86667	2.18978	-0.825819
41-protein2702	0	n.a.	282	4	n.a.	n.a.	4	5	0.00567376	1.6	1.92	-1.0938
41-protein2703	0	n.a.	321	1	n.a.	n.a.	1	2	0.00311526	1	1	n.a.
41-protein2704	0	n.a.	414	8	n.a.	n.a.	8	9	0.00496511	2.05556	2.9435	-1.36919
41-protein2705	0	n.a.	459	7	n.a.	n.a.	7	7	0.00663969	3.04762	2.85714	0.345136
41-protein2706	0	n.a.	2055	38	n.a.	n.a.	38	21	0.0039671	8.15238	10.5622	-0.897143
41-protein2707	0	n.a.	2187	41	n.a.	n.a.	42	23	0.00414234	9.05929	11.3796	-0.791059
41-protein2708	0	n.a.	630	7	n.a.	n.a.	7	7	0.00347695	2.19048	2.85714	-1.20798
41-protein271	0	n.a.	924	10	n.a.	n.a.	11	17	0.00345365	3.19118	3.25374	-0.071343
41-protein2711	0	n.a.	465	3	n.a.	n.a.	3	5	0.00344086	1.6	1.44	0.698995
41-protein2712	0	n.a.	1737	24	n.a.	n.a.	24	17	0.00275153	4.77941	7.09906	-1.31164
41-protein2713	0	n.a.	519	7	n.a.	n.a.	7	9	0.00385356	2	2.57556	-0.996858
41-protein2715	0	n.a.	558	9	n.a.	n.a.	9	8	0.00537634	3	3.47107	-0.664795
41-protein2716	0	n.a.	1650	27	n.a.	n.a.	27	20	0.00423923	6.99474	7.61048	-0.314894
41-protein2718	0	n.a.	1908	35	n.a.	n.a.	35	22	0.00419514	8.00433	9.60125	-0.6447
41-protein2719	0	n.a.	2109	43	n.a.	n.a.	44	21	0.00513897	10.8381	12.2299	-0.450777
41-protein272	0	n.a.	1770	30	n.a.	n.a.	30	20	0.00387749	6.86316	8.45609	-0.738373
41-protein2720	0	n.a.	1116	29	n.a.	n.a.	29	20	0.00645633	7.20526	8.17422	-0.463605
41-protein2721	0	n.a.	546	10	n.a.	n.a.	10	10	0.0042735	2.33333	3.53486	-1.50661
41-protein2722	0	n.a.	1011	13	n.a.	n.a.	14	16	0.00342071	3.45833	4.21912	-0.701219
41-protein2723	0	n.a.	2619	55	n.a.	n.a.	56	23	0.00385598	10.0988	15.1728	-1.31413
41-protein2724	0	n.a.	1215	16	n.a.	n.a.	16	17	0.00318325	3.86765	4.73271	-0.708634
41-protein2725	0	n.a.	1401	24	n.a.	n.a.	24	17	0.00324348	4.54412	7.09906	-1.44469
41-protein2727	0	n.a.	1191	23	n.a.	n.a.	23	21	0.00377434	4.49524	6.3929	-1.12874
41-protein2728	0	n.a.	648	15	n.a.	n.a.	15	17	0.00680828	4.41176	4.43691	-0.021828
41-protein2729	0	n.a.	549	2	n.a.	n.a.	2	3	0.00242866	1.33333	1.33333	n.a.
41-protein2730	0	n.a.	1728	39	n.a.	n.a.	39	20	0.0054855	9.47895	10.9929	-0.547991
41-protein2732	0	n.a.	4446	78	n.a.	n.a.	78	24	0.00428328	19.0435	20.8875	-0.348037
41-protein2733	0	n.a.	729	7	n.a.	n.a.	7	8	0.00284147	2.07143	2.69972	-1.10748
41-protein2734	0	n.a.	1326	10	n.a.	n.a.	10	16	0.00275264	3.65	3.01366	0.787507
41-protein2735	0	n.a.	789	10	n.a.	n.a.	10	15	0.00364536	2.87619	3.07544	-0.246597
41-protein2737	0	n.a.	828	17	n.a.	n.a.	17	17	0.00461779	3.82353	5.0285	-0.934577
41-protein2738	0	n.a.	744	17	n.a.	n.a.	17	16	0.00595878	4.43333	5.12321	-0.534029
41-protein274	0	n.a.	1215	10	n.a.	n.a.	10	11	0.00209502	2.54545	3.41417	-1.08314
41-protein2740	0	n.a.	216	3	n.a.	n.a.	3	4	0.00694444	1.5	1.63636	-0.754451
41-protein2742	0	n.a.	1746	27	n.a.	n.a.	27	20	0.00404232	7.05789	7.61048	-0.282595
41-protein2744	0	n.a.	288	0	n.a.	n.a.	0	1	n.a.	n.a.	0	n.a.
41-protein2745	0	n.a.	1710	13	n.a.	n.a.	13	14	0.00184435	3.15385	4.08788	-0.918151
41-protein2746	0	n.a.	684	7	n.a.	n.a.	7	7	0.00389864	2.66667	2.85714	-0.345136
41-protein2747	0	n.a.	1275	18	n.a.	n.a.	18	19	0.00333907	4.25731	5.15006	-0.660443
41-protein2748	0	n.a.	1089	19	n.a.	n.a.	19	16	0.0046832	5.1	5.72595	-0.437858
41-protein2749	0	n.a.	1635	31	n.a.	n.a.	31	20	0.00420731	6.87895	8.73796	-0.835642
41-protein2750	0	n.a.	549	2	n.a.	n.a.	2	3	0.00242866	1.33333	1.33333	n.a.
41-protein2751	0	n.a.	783	17	n.a.	n.a.	18	16	0.00584291	4.575	5.42458	-0.624361
41-protein2753	0	n.a.	1329	23	n.a.	n.a.	23	20	0.00380579	5.05789	6.483	-0.845296
41-protein2755	0	n.a.	294	3	n.a.	n.a.	3	4	0.00566893	1.66667	1.63636	0.167656
41-protein2757	0	n.a.	450	1	n.a.	n.a.	1	2	0.00222222	1	1	n.a.
41-protein2761	0	n.a.	1044	19	n.a.	n.a.	19	17	0.00449346	4.69118	5.62009	-0.651244
41-protein2762	0	n.a.	1755	29	n.a.	n.a.	29	19	0.00393862	6.91228	8.29731	-0.660568
41-protein2763	0	n.a.	858	7	n.a.	n.a.	7	8	0.00312188	2.67857	2.69972	-0.037286
41-protein2764	0	n.a.	2283	20	n.a.	n.a.	20	20	0.00269728	6.15789	5.63739	0.350835
41-protein2765	0	n.a.	795	11	n.a.	n.a.	11	14	0.00418826	3.32967	3.45897	-0.147338
41-protein2767	0	n.a.	423	8	n.a.	n.a.	8	11	0.00524393	2.21818	2.73134	-0.777319
41-protein2768	0	n.a.	480	6	n.a.	n.a.	6	7	0.0047619	2.28571	2.44898	-0.338694
41-protein2769	0	n.a.	1290	19	n.a.	n.a.	19	18	0.0037797	4.87582	5.52397	-0.455481
41-protein2770	0	n.a.	1344	20	n.a.	n.a.	20	15	0.00378401	5.08571	6.15089	-0.709337
41-protein2771	0	n.a.	621	5	n.a.	n.a.	5	6	0.0030059	1.86667	2.18978	-0.825819
41-protein2773	0	n.a.	495	4	n.a.	n.a.	4	5	0.0040404	2	1.92	0.27345
41-protein2774	0	n.a.	963	11	n.a.	n.a.	11	10	0.00244606	2.35556	3.88834	-1.76515
41-protein2776	0	n.a.	1767	33	n.a.	n.a.	33	22	0.00430451	7.60606	9.05261	-0.617205
41-protein2777	0	n.a.	1743	25	n.a.	n.a.	25	18	0.00289487	5.04575	7.26839	-1.21357
41-protein2778	0	n.a.	702	5	n.a.	n.a.	5	5	0.0031339	2.2	2.4	-0.561987
41-protein2779	0	n.a.	219	0	n.a.	n.a.	0	1	n.a.	n.a.	0	n.a.
41-protein278	0	n.a.	2118	31	n.a.	n.a.	31	20	0.00391631	8.29474	8.73796	-0.199232
41-protein2780	0	n.a.	2286	22	n.a.	n.a.	23	20	0.00267072	6.10526	6.483	-0.224054
41-protein2781	0	n.a.	321	1	n.a.	n.a.	1	2	0.00311526	1	1	n.a.
41-protein2783	0	n.a.	939	12	n.a.	n.a.	12	15	0.00312389	2.93333	3.69053	-0.799329
41-protein2787	0	n.a.	1944	36	n.a.	n.a.	36	21	0.00488928	9.50476	10.0063	-0.196504
41-protein2789	0	n.a.	1665	21	n.a.	n.a.	21	20	0.00280702	4.67368	5.91926	-0.803041
41-protein279	0	n.a.	276	1	n.a.	n.a.	1	2	0.00362319	1	1	n.a.
41-protein2791	0	n.a.	1476	28	n.a.	n.a.	29	24	0.0039423	5.81884	7.76586	-0.94306
41-protein2792	0	n.a.	639	4	n.a.	n.a.	4	6	0.00292123	1.86667	1.75182	0.355381
41-protein2793	0	n.a.	744	9	n.a.	n.a.	9	8	0.00374424	2.78571	3.47107	-0.967202
41-protein2794	0	n.a.	741	7	n.a.	n.a.	7	8	0.00308463	2.28571	2.69972	-0.729764
41-protein2795	0	n.a.	669	7	n.a.	n.a.	7	9	0.00282345	1.88889	2.57556	-1.1893
41-protein2797	0	n.a.	1128	26	n.a.	n.a.	26	19	0.0054021	6.09357	7.43897	-0.710438
41-protein2798	0	n.a.	498	9	n.a.	n.a.	9	9	0.00468541	2.33333	3.31143	-1.35941
41-protein2799	0	n.a.	333	9	n.a.	n.a.	9	10	0.00827494	2.75556	3.18137	-0.586084
41-protein280	0	n.a.	624	5	n.a.	n.a.	5	8	0.00320513	2	1.92837	0.168432
41-protein2800	0	n.a.	264	3	n.a.	n.a.	3	4	0.00631313	1.66667	1.63636	0.167656
41-protein2801	0	n.a.	420	3	n.a.	n.a.	3	4	0.00357143	1.5	1.63636	-0.754451
41-protein2802	0	n.a.	609	7	n.a.	n.a.	7	8	0.00340136	2.07143	2.69972	-1.10748
41-protein2804	0	n.a.	1317	14	n.a.	n.a.	14	19	0.00261093	3.4386	4.0056	-0.525053
41-protein2810	0	n.a.	624	7	n.a.	n.a.	7	7	0.00320513	2	2.85714	-1.55311
41-protein2811	0	n.a.	828	21	n.a.	n.a.	21	17	0.00802785	6.64706	6.21168	0.278503
41-protein2812	0	n.a.	900	12	n.a.	n.a.	12	13	0.00424501	3.82051	3.86696	-0.049043
41-protein2813	0	n.a.	1311	26	n.a.	n.a.	27	21	0.0048963	6.41905	7.50471	-0.556909
41-protein2814	0	n.a.	1071	28	n.a.	n.a.	28	20	0.00557767	5.97368	7.89235	-0.948554
41-protein2815	0	n.a.	1068	13	n.a.	n.a.	13	17	0.00290538	3.10294	3.84532	-0.731651
41-protein2816	0	n.a.	594	16	n.a.	n.a.	16	15	0.00641334	3.80952	4.92071	-0.907213
41-protein2817	0	n.a.	738	13	n.a.	n.a.	13	13	0.00448197	3.30769	4.18921	-0.86659
41-protein2818	0	n.a.	777	6	n.a.	n.a.	6	8	0.00239015	1.85714	2.31405	-0.920392
41-protein2819	0	n.a.	612	10	n.a.	n.a.	10	10	0.00352215	2.15556	3.53486	-1.72953
41-protein282	0	n.a.	615	6	n.a.	n.a.	6	6	0.00433604	2.66667	2.62774	0.084795
41-protein2820	0	n.a.	501	3	n.a.	n.a.	3	4	0.00299401	1.5	1.63636	-0.754451
41-protein2821	0	n.a.	243	5	n.a.	n.a.	5	4	0.0102881	2.5	2.72727	-0.796844
41-protein2822	0	n.a.	636	41	n.a.	n.a.	42	16	0.0135744	8.63333	12.6574	-1.33733
41-protein2823	0	n.a.	1191	27	n.a.	n.a.	27	19	0.00549933	6.54971	7.72508	-0.599244
41-protein2824	0	n.a.	1407	16	n.a.	n.a.	16	15	0.00249095	3.50476	4.92071	-1.15603
41-protein2827	0	n.a.	1848	36	n.a.	n.a.	36	20	0.00576441	10.6526	10.1473	0.197314
41-protein2829	0	n.a.	645	7	n.a.	n.a.	8	7	0.00346992	2.2381	3.26531	-1.65258
41-protein283	0	n.a.	1311	20	n.a.	n.a.	20	19	0.00364884	4.78363	5.72228	-0.631076
41-protein2831	0	n.a.	573	23	n.a.	n.a.	23	15	0.0127981	7.33333	7.07352	0.152026
41-protein2832	0	n.a.	903	30	n.a.	n.a.	30	20	0.00780439	7.04737	8.45609	-0.652986
41-protein2833	0	n.a.	642	17	n.a.	n.a.	17	15	0.00726895	4.66667	5.22826	-0.433965
41-protein2835	0	n.a.	786	16	n.a.	n.a.	16	14	0.00458575	3.6044	5.03123	-1.1635
41-protein2837	0	n.a.	561	9	n.a.	n.a.	9	7	0.00509295	2.85714	3.67347	-1.18108
41-protein2838	0	n.a.	1113	14	n.a.	n.a.	14	17	0.00251044	2.79412	4.14112	-1.24328
41-protein2839	0	n.a.	2028	33	n.a.	n.a.	33	22	0.0035392	7.17749	9.05261	-0.800065
41-protein2840	0	n.a.	474	8	n.a.	n.a.	8	9	0.00539147	2.55556	2.9435	-0.598197
41-protein2841	0	n.a.	696	14	n.a.	n.a.	14	16	0.0066092	4.6	4.21912	0.35106
41-protein2842	0	n.a.	888	12	n.a.	n.a.	12	16	0.0035473	3.15	3.61639	-0.492645
41-protein2843	0	n.a.	1698	13	n.a.	n.a.	13	14	0.0021292	3.61538	4.08788	-0.46446
41-protein2847	0	n.a.	843	6	n.a.	n.a.	6	7	0.00259843	2.19048	2.44898	-0.536266
41-protein2849	0	n.a.	1158	37	n.a.	n.a.	38	23	0.00569334	6.59289	10.2958	-1.38795
41-protein285	0	n.a.	1659	22	n.a.	n.a.	23	19	0.00334874	5.55556	6.58063	-0.606311
41-protein2850	0	n.a.	660	10	n.a.	n.a.	10	10	0.00616162	4.06667	3.53486	0.666844
41-protein2853	0	n.a.	759	14	n.a.	n.a.	14	12	0.00433186	3.28788	4.63595	-1.24062
41-protein2854	0	n.a.	336	3	n.a.	n.a.	3	4	0.00446429	1.5	1.63636	-0.754451
41-protein2857	0	n.a.	1011	14	n.a.	n.a.	14	11	0.00481971	4.87273	4.77984	0.085641
41-protein286	0	n.a.	1257	18	n.a.	n.a.	18	17	0.00319388	4.01471	5.3243	-0.964449
41-protein2860	0	n.a.	504	3	n.a.	n.a.	3	4	0.00330688	1.66667	1.63636	0.167656
41-protein2868	0	n.a.	459	8	n.a.	n.a.	8	11	0.00491186	2.25455	2.73134	-0.722236
41-protein2869	0	n.a.	576	5	n.a.	n.a.	5	6	0.00324074	1.86667	2.18978	-0.825819
41-protein287	0	n.a.	564	9	n.a.	n.a.	9	12	0.00577584	3.25758	2.98025	0.377708
41-protein2871	0	n.a.	504	8	n.a.	n.a.	8	10	0.00546737	2.75556	2.82789	-0.110351
41-protein2874	0	n.a.	840	15	n.a.	n.a.	15	18	0.00522876	4.39216	4.36103	0.027063
41-protein2875	0	n.a.	249	2	n.a.	n.a.	2	3	0.00535475	1.33333	1.33333	n.a.
41-protein2876	0	n.a.	963	20	n.a.	n.a.	20	19	0.00393507	3.78947	5.72228	-1.29946
41-protein2877	0	n.a.	1338	20	n.a.	n.a.	20	20	0.00315475	4.22105	5.63739	-0.954657
41-protein2879	0	n.a.	993	20	n.a.	n.a.	20	17	0.00502044	4.98529	5.91588	-0.622534
41-protein288	0	n.a.	909	8	n.a.	n.a.	8	12	0.00281695	2.56061	2.64911	-0.133418
41-protein2880	0	n.a.	1743	37	n.a.	n.a.	39	23	0.00483243	8.42292	10.5668	-0.784074
41-protein2881	0	n.a.	1140	14	n.a.	n.a.	14	10	0.00259259	2.95556	4.9488	-1.84469
41-protein2882	0	n.a.	1107	20	n.a.	n.a.	20	18	0.00343624	3.80392	5.81471	-1.34848
41-protein2884	0	n.a.	453	5	n.a.	n.a.	5	5	0.00441501	2	2.4	-1.12397
41-protein2885	0	n.a.	246	2	n.a.	n.a.	2	3	0.00542005	1.33333	1.33333	n.a.
41-protein2886	0	n.a.	480	7	n.a.	n.a.	7	8	0.00431548	2.07143	2.69972	-1.10748
41-protein2887	0	n.a.	981	12	n.a.	n.a.	12	15	0.0029319	2.87619	3.69053	-0.859651
41-protein2889	0	n.a.	909	11	n.a.	n.a.	11	15	0.00284981	2.59048	3.38299	-0.902928
41-protein289	0	n.a.	2070	27	n.a.	n.a.	28	21	0.00240626	4.98095	7.78266	-1.38942
41-protein2890	0	n.a.	2019	25	n.a.	n.a.	25	24	0.00272592	5.50362	6.69471	-0.661712
41-protein2891	0	n.a.	675	18	n.a.	n.a.	18	18	0.00772694	5.21569	5.23324	-0.012955
41-protein2893	0	n.a.	1155	26	n.a.	n.a.	26	19	0.00512392	5.91813	7.43897	-0.803079
41-protein2894	0	n.a.	1038	19	n.a.	n.a.	19	15	0.00530324	5.50476	5.84334	-0.236359
41-protein2895	0	n.a.	1272	27	n.a.	n.a.	28	22	0.00351561	4.47186	7.681	-1.59633
41-protein2897	0	n.a.	819	7	n.a.	n.a.	7	7	0.00302343	2.47619	2.85714	-0.690272
41-protein2898	0	n.a.	1074	16	n.a.	n.a.	16	17	0.00328623	3.52941	4.73271	-0.985708
41-protein2899	0	n.a.	690	9	n.a.	n.a.	9	8	0.00439959	3.03571	3.47107	-0.614394
41-protein2900	0	n.a.	771	13	n.a.	n.a.	13	13	0.00372477	2.87179	4.18921	-1.29511
41-protein2901	0	n.a.	792	7	n.a.	n.a.	7	17	0.00362077	2.86765	2.07056	1.32998
41-protein2903	0	n.a.	831	15	n.a.	n.a.	15	14	0.00464157	3.85714	4.71678	-0.743179
41-protein2904	0	n.a.	753	6	n.a.	n.a.	6	7	0.00252956	1.90476	2.44898	-1.12898
41-protein2905	0	n.a.	687	2	n.a.	n.a.	2	3	0.00194081	1.33333	1.33333	n.a.
41-protein2906	0	n.a.	1056	14	n.a.	n.a.	14	15	0.00358947	3.79048	4.30562	-0.474268
41-protein2907	0	n.a.	717	12	n.a.	n.a.	12	16	0.00419572	3.00833	3.61639	-0.642288
41-protein2908	0	n.a.	1041	17	n.a.	n.a.	17	11	0.00461095	4.8	5.80409	-0.774758
41-protein2909	0	n.a.	876	15	n.a.	n.a.	15	15	0.00508806	4.45714	4.61317	-0.135023
41-protein291	0	n.a.	1608	15	n.a.	n.a.	15	18	0.00249569	4.01307	4.36103	-0.302552
41-protein2910	0	n.a.	747	11	n.a.	n.a.	11	13	0.00415337	3.10256	3.54472	-0.504206
41-protein2911	0	n.a.	768	12	n.a.	n.a.	12	12	0.00410354	3.15152	3.97367	-0.869171
41-protein2912	0	n.a.	498	2	n.a.	n.a.	2	3	0.00267738	1.33333	1.33333	n.a.
41-protein2913	0	n.a.	1293	12	n.a.	n.a.	12	14	0.00242217	3.13187	3.77343	-0.677111
41-protein2916	0	n.a.	684	5	n.a.	n.a.	5	7	0.00306321	2.09524	2.04082	0.132101
41-protein2917	0	n.a.	396	3	n.a.	n.a.	3	4	0.00378788	1.5	1.63636	-0.754451
41-protein2918	0	n.a.	288	0	n.a.	n.a.	0	1	n.a.	n.a.	0	n.a.
41-protein292	0	n.a.	1020	9	n.a.	n.a.	9	14	0.00273648	2.79121	2.83007	-0.052696
41-protein2920	0	n.a.	1140	6	n.a.	n.a.	6	8	0.0018797	2.14286	2.31405	-0.34485
41-protein2921	0	n.a.	1569	4	n.a.	n.a.	4	5	0.00114723	1.8	1.92	-0.410175
41-protein2922	0	n.a.	873	12	n.a.	n.a.	12	13	0.00420008	3.66667	3.86696	-0.21148
41-protein2923	0	n.a.	1167	6	n.a.	n.a.	6	6	0.00222793	2.6	2.62774	-0.060417
41-protein2924	0	n.a.	1215	9	n.a.	n.a.	9	11	0.00218481	2.65455	3.07275	-0.57197
41-protein2925	0	n.a.	2808	26	n.a.	n.a.	26	20	0.00157257	4.41579	7.32861	-1.54276
41-protein2926	0	n.a.	717	7	n.a.	n.a.	7	9	0.00302185	2.16667	2.57556	-0.708194
41-protein2929	0	n.a.	390	2	n.a.	n.a.	2	3	0.0034188	1.33333	1.33333	n.a.
41-protein293	0	n.a.	903	12	n.a.	n.a.	12	15	0.00388124	3.50476	3.69053	-0.196108
41-protein2930	0	n.a.	1287	11	n.a.	n.a.	11	12	0.00163641	2.10606	3.64253	-1.75506
41-protein2932	0	n.a.	1128	18	n.a.	n.a.	18	20	0.00370007	4.17368	5.07365	-0.667341
41-protein2933	0	n.a.	744	9	n.a.	n.a.	9	12	0.004297	3.19697	2.98025	0.295164
41-protein2934	0	n.a.	207	5	n.a.	n.a.	5	5	0.00966184	2	2.4	-1.12397
41-protein2935	0	n.a.	1704	30	n.a.	n.a.	30	22	0.00289871	4.93939	8.22964	-1.53484
41-protein2936	0	n.a.	2064	30	n.a.	n.a.	30	24	0.00308252	6.36232	8.03365	-0.78441
41-protein2937	0	n.a.	594	11	n.a.	n.a.	11	12	0.0056882	3.37879	3.64253	-0.301267
41-protein2938	0	n.a.	2721	33	n.a.	n.a.	33	27	0.00308249	8.38746	8.5616	-0.075438
41-protein2939	0	n.a.	684	11	n.a.	n.a.	11	11	0.00451887	3.09091	3.75559	-0.761554
41-protein294	0	n.a.	981	13	n.a.	n.a.	13	16	0.00253143	2.48333	3.91775	-1.41202
41-protein2940	0	n.a.	396	6	n.a.	n.a.	6	7	0.00553151	2.19048	2.44898	-0.536266
41-protein2941	0	n.a.	1668	14	n.a.	n.a.	14	17	0.00245098	4.08824	4.14112	-0.048811
41-protein2942	0	n.a.	816	20	n.a.	n.a.	20	16	0.00486111	3.96667	6.02731	-1.37525
41-protein2943	0	n.a.	393	9	n.a.	n.a.	9	9	0.0072095	2.83333	3.31143	-0.664486
41-protein296	0	n.a.	696	5	n.a.	n.a.	5	6	0.00268199	1.86667	2.18978	-0.825819
41-protein2966	0	n.a.	807	7	n.a.	n.a.	7	8	0.00314215	2.53571	2.69972	-0.289096
41-protein2967	0	n.a.	1164	10	n.a.	n.a.	10	12	0.00251224	2.92424	3.31139	-0.480993
41-protein2968	0	n.a.	1224	21	n.a.	n.a.	21	18	0.00497672	6.0915	6.10545	-0.008941
41-protein297	0	n.a.	1479	20	n.a.	n.a.	20	18	0.00325693	4.81699	5.81471	-0.66909
41-protein2972	0	n.a.	1077	12	n.a.	n.a.	12	14	0.00260185	2.8022	3.77343	-1.02505
41-protein2975	0	n.a.	1350	19	n.a.	n.a.	19	18	0.0047785	6.45098	5.52397	0.651438
41-protein2976	0	n.a.	1188	31	n.a.	n.a.	31	23	0.0051969	6.17391	8.39923	-1.00991
41-protein2977	0	n.a.	1431	7	n.a.	n.a.	7	10	0.00178585	2.55556	2.4744	0.138919
41-protein2978	0	n.a.	1074	15	n.a.	n.a.	15	14	0.00316164	3.3956	4.71678	-1.14219
41-protein2979	0	n.a.	468	3	n.a.	n.a.	3	4	0.00356125	1.66667	1.63636	0.167656
41-protein298	0	n.a.	1005	27	n.a.	n.a.	27	18	0.00723181	7.26797	7.84986	-0.295747
41-protein2980	0	n.a.	885	10	n.a.	n.a.	10	10	0.00283741	2.51111	3.53486	-1.28369
41-protein2981	0	n.a.	1545	26	n.a.	n.a.	26	20	0.00374042	5.77895	7.32861	-0.820773
41-protein2982	0	n.a.	924	16	n.a.	n.a.	16	15	0.00505051	4.66667	4.92071	-0.207411
41-protein2985	0	n.a.	501	2	n.a.	n.a.	2	3	0.00266134	1.33333	1.33333	n.a.
41-protein2986	0	n.a.	729	9	n.a.	n.a.	9	9	0.0038866	2.83333	3.31143	-0.664486
41-protein2987	0	n.a.	2058	41	n.a.	n.a.	41	20	0.00428623	8.82105	11.5567	-0.944212
41-protein2988	0	n.a.	396	7	n.a.	n.a.	7	9	0.00631313	2.5	2.57556	-0.130866
41-protein2989	0	n.a.	894	10	n.a.	n.a.	10	9	0.00341785	3.05556	3.67937	-0.789263
41-protein299	0	n.a.	882	19	n.a.	n.a.	19	17	0.00561891	4.95588	5.62009	-0.465663
41-protein2990	0	n.a.	741	11	n.a.	n.a.	11	14	0.00427103	3.16484	3.45897	-0.335163
41-protein2991	0	n.a.	681	3	n.a.	n.a.	3	5	0.00234949	1.6	1.44	0.698995
41-protein2992	0	n.a.	726	7	n.a.	n.a.	7	8	0.00344353	2.5	2.69972	-0.352049
41-protein2993	0	n.a.	534	17	n.a.	n.a.	17	14	0.0108861	5.81319	5.34569	0.360748
41-protein2994	0	n.a.	2583	30	n.a.	n.a.	30	23	0.00284928	7.35968	8.12829	-0.359647
41-protein2995	0	n.a.	540	4	n.a.	n.a.	4	5	0.00333333	1.8	1.92	-0.410175
41-protein2996	0	n.a.	1035	21	n.a.	n.a.	21	20	0.00454106	4.7	5.91926	-0.786075
41-protein2997	0	n.a.	657	18	n.a.	n.a.	20	17	0.00652476	4.28676	5.91588	-1.08983
41-protein2998	0	n.a.	723	14	n.a.	n.a.	14	15	0.00426793	3.08571	4.30562	-1.12311
41-protein30	0	n.a.	1404	22	n.a.	n.a.	23	19	0.00435681	6.11696	6.58063	-0.274251
41-protein3001	0	n.a.	1890	30	n.a.	n.a.	30	24	0.00321103	6.06884	8.03365	-0.922149
41-protein3002	0	n.a.	1113	17	n.a.	n.a.	17	20	0.00447818	4.98421	4.79178	0.150214
41-protein3003	0	n.a.	978	13	n.a.	n.a.	13	12	0.00295904	2.89394	4.30481	-1.38826
41-protein3005	0	n.a.	264	0	n.a.	n.a.	0	1	n.a.	n.a.	0	n.a.
41-protein3006	0	n.a.	630	5	n.a.	n.a.	5	5	0.00380952	2.4	2.4	0
41-protein3007	0	n.a.	966	8	n.a.	n.a.	8	10	0.00236945	2.28889	2.82789	-0.822322
41-protein301	0	n.a.	996	10	n.a.	n.a.	10	9	0.00290049	2.88889	3.67937	-1.00013
41-protein3010	0	n.a.	228	2	n.a.	n.a.	2	3	0.00584795	1.33333	1.33333	n.a.
41-protein3011	0	n.a.	414	5	n.a.	n.a.	5	5	0.0057971	2.4	2.4	0
41-protein3012	0	n.a.	2133	28	n.a.	n.a.	28	21	0.00330855	7.05714	7.78266	-0.359799
41-protein3016	0	n.a.	999	12	n.a.	n.a.	12	14	0.003399	3.3956	3.77343	-0.39876
41-protein3018	0	n.a.	525	4	n.a.	n.a.	4	6	0.00330159	1.73333	1.75182	-0.057222
41-protein302	0	n.a.	402	7	n.a.	n.a.	7	9	0.0067717	2.72222	2.57556	0.254019
41-protein3022	0	n.a.	537	19	n.a.	n.a.	19	13	0.00974072	5.23077	6.12269	-0.620758
41-protein3023	0	n.a.	1044	16	n.a.	n.a.	16	16	0.00410281	4.28333	4.82185	-0.44035
41-protein3025	0	n.a.	2646	43	n.a.	n.a.	44	22	0.00445662	11.7922	12.0701	-0.090341
41-protein3026	0	n.a.	1356	16	n.a.	n.a.	16	16	0.0037119	5.03333	4.82185	0.172933
41-protein3031	0	n.a.	567	7	n.a.	n.a.	7	8	0.00359033	2.03571	2.69972	-1.17043
41-protein3032	0	n.a.	1032	11	n.a.	n.a.	12	12	0.00383192	3.95455	3.97367	-0.02022
41-protein3033	0	n.a.	654	5	n.a.	n.a.	5	7	0.00320373	2.09524	2.04082	0.132101
41-protein3035	0	n.a.	405	3	n.a.	n.a.	3	4	0.0037037	1.5	1.63636	-0.754451
41-protein3037	0	n.a.	1728	22	n.a.	n.a.	22	20	0.00284479	4.91579	6.20113	-0.79415
41-protein3040	0	n.a.	852	13	n.a.	n.a.	14	16	0.00264085	2.25	4.21912	-1.81495
41-protein3041	0	n.a.	342	3	n.a.	n.a.	3	4	0.00438596	1.5	1.63636	-0.754451
41-protein3045	0	n.a.	264	0	n.a.	n.a.	0	1	n.a.	n.a.	0	n.a.
41-protein3047	0	n.a.	885	19	n.a.	n.a.	19	17	0.00588235	5.20588	5.62009	-0.290393
41-protein305	0	n.a.	1353	26	n.a.	n.a.	26	20	0.00516202	6.98421	7.32861	-0.18241
41-protein3050	0	n.a.	594	7	n.a.	n.a.	7	7	0.00400834	2.38095	2.85714	-0.862839
41-protein3051	0	n.a.	1155	12	n.a.	n.a.	12	13	0.0029082	3.35897	3.86696	-0.536352
41-protein3052	0	n.a.	798	7	n.a.	n.a.	7	9	0.0029936	2.38889	2.57556	-0.323309
41-protein3053	0	n.a.	453	2	n.a.	n.a.	2	3	0.00294334	1.33333	1.33333	n.a.
41-protein3054	0	n.a.	1038	6	n.a.	n.a.	6	7	0.00229379	2.38095	2.44898	-0.141123
41-protein3055	0	n.a.	495	5	n.a.	n.a.	5	6	0.00417508	2.06667	2.18978	-0.314657
41-protein3056	0	n.a.	2415	27	n.a.	n.a.	27	20	0.00269587	6.51053	7.61048	-0.562522
41-protein3057	0	n.a.	1353	13	n.a.	n.a.	13	13	0.00214149	2.89744	4.18921	-1.2699
41-protein3058	0	n.a.	864	11	n.a.	n.a.	11	13	0.0038877	3.35897	3.54472	-0.211809
41-protein306	0	n.a.	522	8	n.a.	n.a.	8	7	0.00474366	2.47619	3.26531	-1.26953
41-protein3062	0	n.a.	558	4	n.a.	n.a.	4	6	0.00322581	1.8	1.75182	0.149079
41-protein3063	0	n.a.	729	2	n.a.	n.a.	2	3	0.00182899	1.33333	1.33333	n.a.
41-protein3064	0	n.a.	852	9	n.a.	n.a.	9	10	0.00307773	2.62222	3.18137	-0.769601
41-protein3065	0	n.a.	726	1	n.a.	n.a.	1	2	0.00137741	1	1	n.a.
41-protein3066	0	n.a.	798	9	n.a.	n.a.	9	11	0.00350877	2.8	3.07275	-0.373037
41-protein3067	0	n.a.	2640	44	n.a.	n.a.	45	24	0.00458251	12.0978	12.0505	0.015169
41-protein3068	0	n.a.	825	13	n.a.	n.a.	13	15	0.00489466	4.0381	3.99808	0.039357
41-protein3069	0	n.a.	498	3	n.a.	n.a.	3	3	0.00401606	2	2	n.a.
41-protein307	0	n.a.	588	20	n.a.	n.a.	20	20	0.00812746	4.77895	5.63739	-0.578618
41-protein3070	0	n.a.	453	11	n.a.	n.a.	11	10	0.00686779	3.11111	3.88834	-0.895058
41-protein3071	0	n.a.	759	11	n.a.	n.a.	11	11	0.0043598	3.30909	3.75559	-0.511573
41-protein3072	0	n.a.	336	3	n.a.	n.a.	3	4	0.00446429	1.5	1.63636	-0.754451
41-protein3073	0	n.a.	915	18	n.a.	n.a.	18	16	0.00469945	4.3	5.42458	-0.82646
41-protein308	0	n.a.	270	5	n.a.	n.a.	5	6	0.00617284	1.66667	2.18978	-1.33698
41-protein309	0	n.a.	996	12	n.a.	n.a.	12	16	0.00352242	3.50833	3.61639	-0.114137
41-protein31	0	n.a.	1017	12	n.a.	n.a.	12	11	0.00228837	2.32727	4.09701	-1.87579
41-protein310	0	n.a.	624	6	n.a.	n.a.	6	7	0.00381563	2.38095	2.44898	-0.141123
41-protein311	0	n.a.	2793	54	n.a.	n.a.	54	22	0.00384077	10.7273	14.8134	-1.09186
41-protein314	0	n.a.	804	10	n.a.	n.a.	11	12	0.00391979	3.15152	3.64253	-0.560873
41-protein315	0	n.a.	612	3	n.a.	n.a.	3	4	0.00272331	1.66667	1.63636	0.167656
41-protein316	0	n.a.	573	6	n.a.	n.a.	6	5	0.00418848	2.4	2.88	-1.14554
41-protein3162	0	n.a.	1368	11	n.a.	n.a.	11	13	0.00251162	3.4359	3.54472	-0.124091
41-protein3163	0	n.a.	759	7	n.a.	n.a.	7	7	0.00263505	2	2.85714	-1.55311
41-protein3164	0	n.a.	1098	13	n.a.	n.a.	13	14	0.00285234	3.13187	4.08788	-0.939755
41-protein3166	0	n.a.	942	5	n.a.	n.a.	5	7	0.00262865	2.47619	2.04082	1.05681
41-protein3167	0	n.a.	1209	22	n.a.	n.a.	22	19	0.0042082	5.08772	6.29451	-0.743587
41-protein3171	0	n.a.	1251	7	n.a.	n.a.	7	7	0.00159872	2	2.85714	-1.55311
41-protein3172	0	n.a.	1344	18	n.a.	n.a.	18	17	0.0030309	4.07353	5.3243	-0.921128
41-protein3173	0	n.a.	570	8	n.a.	n.a.	8	10	0.00580897	3.31111	2.82789	0.737233
41-protein3174	0	n.a.	1860	25	n.a.	n.a.	25	17	0.00299652	5.57353	7.39485	-0.991536
41-protein3176	0	n.a.	2898	34	n.a.	n.a.	34	21	0.00233987	6.78095	9.45038	-1.10383
41-protein3177	0	n.a.	3375	55	n.a.	n.a.	55	21	0.00364303	12.2952	15.2874	-0.782601
41-protein3178	0	n.a.	378	7	n.a.	n.a.	7	8	0.00547997	2.07143	2.69972	-1.10748
41-protein3179	0	n.a.	444	9	n.a.	n.a.	9	9	0.00550551	2.44444	3.31143	-1.20498
41-protein318	0	n.a.	1296	20	n.a.	n.a.	21	19	0.00356472	4.61988	6.0084	-0.892834
41-protein3180	0	n.a.	588	6	n.a.	n.a.	6	7	0.00323939	1.90476	2.44898	-1.12898
41-protein3181	0	n.a.	486	9	n.a.	n.a.	9	10	0.00608139	2.95556	3.18137	-0.310808
41-protein3182	0	n.a.	852	15	n.a.	n.a.	15	15	0.0047619	4.05714	4.61317	-0.481181
41-protein3184	0	n.a.	903	14	n.a.	n.a.	14	17	0.00434825	3.92647	4.14112	-0.19812
41-protein3185	0	n.a.	2247	37	n.a.	n.a.	38	21	0.00377223	8.47619	10.5622	-0.776593
41-protein3186	0	n.a.	534	5	n.a.	n.a.	5	6	0.00362047	1.93333	2.18978	-0.655432
41-protein3187	0	n.a.	1005	19	n.a.	n.a.	19	16	0.00461857	4.64167	5.72595	-0.758469
41-protein3188	0	n.a.	1626	29	n.a.	n.a.	29	21	0.00306917	4.99048	8.06062	-1.47358
41-protein3189	0	n.a.	708	15	n.a.	n.a.	15	15	0.00489642	3.46667	4.61317	-0.992177
41-protein319	0	n.a.	1155	12	n.a.	n.a.	12	13	0.0025974	3	3.86696	-0.91537
41-protein3190	0	n.a.	2352	45	n.a.	n.a.	45	23	0.00465166	10.9407	12.1924	-0.399647
41-protein3191	0	n.a.	2907	42	n.a.	n.a.	44	22	0.00366186	10.645	12.0701	-0.463225
41-protein3192	0	n.a.	654	9	n.a.	n.a.	9	7	0.0042231	2.7619	3.67347	-1.31888
41-protein3193	0	n.a.	816	13	n.a.	n.a.	13	14	0.00394581	3.21978	4.08788	-0.853338
41-protein3194	0	n.a.	2370	27	n.a.	n.a.	28	21	0.00216596	5.13333	7.78266	-1.31385
41-protein3195	0	n.a.	1320	14	n.a.	n.a.	14	14	0.00300533	3.96703	4.40233	-0.400446
41-protein3196	0	n.a.	1026	18	n.a.	n.a.	18	18	0.00305138	3.13072	5.23324	-1.55185
41-protein3197	0	n.a.	810	11	n.a.	n.a.	12	12	0.00306771	2.48485	3.97367	-1.57396
41-protein3198	0	n.a.	378	4	n.a.	n.a.	4	4	0.00529101	2	2.18182	-0.780123
41-protein3199	0	n.a.	828	7	n.a.	n.a.	7	8	0.00267426	2.21429	2.69972	-0.855669
41-protein32	0	n.a.	1173	18	n.a.	n.a.	18	18	0.0039394	4.62092	5.23324	-0.451951
41-protein320	0	n.a.	483	2	n.a.	n.a.	2	3	0.00276052	1.33333	1.33333	n.a.
41-protein3200	0	n.a.	504	12	n.a.	n.a.	12	7	0.00736961	3.71429	4.89796	-1.31587
41-protein3201	0	n.a.	615	13	n.a.	n.a.	13	11	0.00449372	2.76364	4.43842	-1.65156
41-protein321	0	n.a.	783	12	n.a.	n.a.	13	19	0.00482475	3.77778	3.71948	0.057615
41-protein322	0	n.a.	894	11	n.a.	n.a.	11	16	0.00329978	2.95	3.31502	-0.416009
41-protein323	0	n.a.	435	7	n.a.	n.a.	7	8	0.0044335	1.92857	2.69972	-1.35929
41-protein3230	0	n.a.	1413	15	n.a.	n.a.	15	14	0.00249644	3.52747	4.71678	-1.02819
41-protein3231	0	n.a.	735	7	n.a.	n.a.	7	9	0.00355253	2.61111	2.57556	0.061577
41-protein3232	0	n.a.	2259	35	n.a.	n.a.	35	25	0.00353254	7.98	9.26917	-0.525452
41-protein3233	0	n.a.	1896	22	n.a.	n.a.	22	17	0.00224156	4.25	6.50747	-1.3835
41-protein3234	0	n.a.	582	8	n.a.	n.a.	8	10	0.00435281	2.53333	2.82789	-0.449385
41-protein3235	0	n.a.	840	7	n.a.	n.a.	7	6	0.00301587	2.53333	3.06569	-1.01063
41-protein3237	0	n.a.	1377	17	n.a.	n.a.	17	16	0.00430888	5.93333	5.12321	0.627103
41-protein3239	0	n.a.	699	8	n.a.	n.a.	8	11	0.00447392	3.12727	2.73134	0.599756
41-protein324	0	n.a.	855	12	n.a.	n.a.	13	13	0.0037187	3.17949	4.18921	-0.992624
41-protein3240	0	n.a.	1161	16	n.a.	n.a.	16	15	0.00333046	3.86667	4.92071	-0.860559
41-protein3241	0	n.a.	789	15	n.a.	n.a.	16	17	0.00429621	3.38971	4.73271	-1.10015
41-protein3242	0	n.a.	654	9	n.a.	n.a.	9	10	0.00441726	2.88889	3.18137	-0.402567
41-protein3243	0	n.a.	285	2	n.a.	n.a.	2	3	0.00467836	1.33333	1.33333	n.a.
41-protein3244	0	n.a.	1431	20	n.a.	n.a.	20	18	0.00301448	4.31373	5.81471	-1.00659
41-protein3245	0	n.a.	2862	56	n.a.	n.a.	57	20	0.00509029	14.5684	16.0666	-0.377123
41-protein3246	0	n.a.	963	19	n.a.	n.a.	19	17	0.00465763	4.48529	5.62009	-0.795584
41-protein3247	0	n.a.	618	10	n.a.	n.a.	10	13	0.00460543	2.84615	3.22247	-0.466525
41-protein3248	0	n.a.	1248	15	n.a.	n.a.	15	15	0.00248779	3.10476	4.61317	-1.30537
41-protein3250	0	n.a.	657	5	n.a.	n.a.	5	6	0.0028412	1.86667	2.18978	-0.825819
41-protein3251	0	n.a.	1533	18	n.a.	n.a.	18	20	0.00298692	4.57895	5.07365	-0.366832
41-protein3253	0	n.a.	216	0	n.a.	n.a.	0	1	n.a.	n.a.	0	n.a.
41-protein3254	0	n.a.	1746	13	n.a.	n.a.	13	12	0.00181367	3.16667	4.30481	-1.1199
41-protein3255	0	n.a.	1854	15	n.a.	n.a.	15	20	0.00211492	3.92105	4.22804	-0.267944
41-protein3257	0	n.a.	273	11	n.a.	n.a.	11	12	0.010878	2.9697	3.64253	-0.768558
41-protein3258	0	n.a.	1572	19	n.a.	n.a.	19	17	0.00227324	3.57353	5.62009	-1.43481
41-protein326	0	n.a.	576	9	n.a.	n.a.	9	13	0.00391738	2.25641	2.90022	-0.874498
41-protein3263	0	n.a.	894	32	n.a.	n.a.	33	20	0.00995526	8.9	9.3017	-0.170267
41-protein3264	0	n.a.	1101	26	n.a.	n.a.	26	18	0.00406048	4.47059	7.55912	-1.62597
41-protein327	0	n.a.	1215	21	n.a.	n.a.	21	22	0.00364491	4.42857	5.76075	-0.863385
41-protein3287	0	n.a.	1188	18	n.a.	n.a.	18	16	0.00315657	3.75	5.42458	-1.23066
41-protein3288	0	n.a.	597	9	n.a.	n.a.	9	12	0.00466981	2.78788	2.98025	-0.262011
41-protein3289	0	n.a.	2022	31	n.a.	n.a.	32	18	0.00362354	7.3268	9.30354	-0.856712
41-protein329	0	n.a.	633	8	n.a.	n.a.	8	8	0.0046265	2.92857	3.0854	-0.245802
41-protein3290	0	n.a.	1254	19	n.a.	n.a.	19	15	0.00277968	3.48571	5.84334	-1.64583
41-protein3291	0	n.a.	960	12	n.a.	n.a.	12	13	0.00299145	2.87179	3.86696	-1.05073
41-protein3292	0	n.a.	669	10	n.a.	n.a.	10	12	0.00353309	2.36364	3.31139	-1.17749
41-protein3294	0	n.a.	306	3	n.a.	n.a.	3	4	0.00490196	1.5	1.63636	-0.754451
41-protein3295	0	n.a.	399	7	n.a.	n.a.	7	8	0.00528106	2.10714	2.69972	-1.04453
41-protein3297	0	n.a.	396	2	n.a.	n.a.	2	3	0.003367	1.33333	1.33333	n.a.
41-protein3299	0	n.a.	702	8	n.a.	n.a.	8	9	0.00364039	2.55556	2.9435	-0.598197
41-protein3301	0	n.a.	339	2	n.a.	n.a.	2	3	0.00393314	1.33333	1.33333	n.a.
41-protein3302	0	n.a.	366	3	n.a.	n.a.	3	4	0.00455373	1.66667	1.63636	0.167656
41-protein3303	0	n.a.	297	0	n.a.	n.a.	0	1	n.a.	n.a.	0	n.a.
41-protein3304	0	n.a.	792	8	n.a.	n.a.	8	9	0.00322671	2.55556	2.9435	-0.598197
41-protein3305	0	n.a.	651	5	n.a.	n.a.	5	6	0.00286738	1.86667	2.18978	-0.825819
41-protein3306	0	n.a.	1140	9	n.a.	n.a.	9	14	0.00280509	3.1978	2.83007	0.498654
41-protein3307	0	n.a.	1113	19	n.a.	n.a.	19	15	0.00287511	3.2	5.84334	-1.84528
41-protein3308	0	n.a.	741	12	n.a.	n.a.	12	11	0.00348424	2.58182	4.09701	-1.60599
41-protein331	0	n.a.	867	11	n.a.	n.a.	11	12	0.00302331	2.62121	3.64253	-1.16662
41-protein3313	0	n.a.	591	5	n.a.	n.a.	5	6	0.0034969	2.06667	2.18978	-0.314657
41-protein3314	0	n.a.	576	9	n.a.	n.a.	9	11	0.00416667	2.4	3.07275	-0.920102
41-protein3315	0	n.a.	726	17	n.a.	n.a.	17	17	0.00441582	3.20588	5.0285	-1.41362
41-protein3316	0	n.a.	651	5	n.a.	n.a.	5	6	0.00296979	1.93333	2.18978	-0.655432
41-protein3317	0	n.a.	2346	40	n.a.	n.a.	40	21	0.0038282	8.98095	11.1181	-0.757869
41-protein332	0	n.a.	219	2	n.a.	n.a.	2	3	0.00608828	1.33333	1.33333	n.a.
41-protein3320	0	n.a.	495	6	n.a.	n.a.	6	8	0.00411255	2.03571	2.31405	-0.560678
41-protein3321	0	n.a.	642	2	n.a.	n.a.	2	3	0.00207684	1.33333	1.33333	n.a.
41-protein3322	0	n.a.	393	1	n.a.	n.a.	1	2	0.00254453	1	1	n.a.
41-protein3323	0	n.a.	429	2	n.a.	n.a.	2	3	0.003108	1.33333	1.33333	n.a.
41-protein3324	0	n.a.	1134	15	n.a.	n.a.	15	18	0.00344088	3.90196	4.36103	-0.399164
41-protein3325	0	n.a.	405	3	n.a.	n.a.	3	4	0.00411523	1.66667	1.63636	0.167656
41-protein3327	0	n.a.	1065	15	n.a.	n.a.	17	16	0.00342723	3.65	5.12321	-1.1404
41-protein3328	0	n.a.	1263	14	n.a.	n.a.	14	13	0.00280163	3.53846	4.51146	-0.894899
41-protein3329	0	n.a.	255	2	n.a.	n.a.	2	3	0.00522876	1.33333	1.33333	n.a.
41-protein333	0	n.a.	981	15	n.a.	n.a.	15	10	0.00482501	4.73333	5.30229	-0.494241
41-protein3330	0	n.a.	291	2	n.a.	n.a.	2	3	0.0045819	1.33333	1.33333	n.a.
41-protein3331	0	n.a.	627	7	n.a.	n.a.	7	9	0.00345561	2.16667	2.57556	-0.708194
41-protein3332	0	n.a.	510	5	n.a.	n.a.	5	6	0.00326797	1.66667	2.18978	-1.33698
41-protein3333	0	n.a.	783	6	n.a.	n.a.	6	6	0.00306513	2.4	2.62774	-0.496052
41-protein3334	0	n.a.	804	12	n.a.	n.a.	12	12	0.00386326	3.10606	3.97367	-0.917225
41-protein3335	0	n.a.	969	11	n.a.	n.a.	11	16	0.00295838	2.86667	3.31502	-0.510982
41-protein3336	0	n.a.	561	9	n.a.	n.a.	9	9	0.0043573	2.44444	3.31143	-1.20498
41-protein3337	0	n.a.	594	1	n.a.	n.a.	1	2	0.0016835	1	1	n.a.
41-protein3338	0	n.a.	549	4	n.a.	n.a.	4	6	0.00315726	1.73333	1.75182	-0.057222
41-protein3339	0	n.a.	726	4	n.a.	n.a.	4	5	0.00220386	1.6	1.92	-1.0938
41-protein3340	0	n.a.	1446	17	n.a.	n.a.	17	16	0.00325611	4.70833	5.12321	-0.321155
41-protein3341	0	n.a.	288	2	n.a.	n.a.	2	2	0.00694444	2	2	n.a.
41-protein3342	0	n.a.	468	2	n.a.	n.a.	2	3	0.002849	1.33333	1.33333	n.a.
41-protein3343	0	n.a.	852	3	n.a.	n.a.	3	5	0.00187793	1.6	1.44	0.698995
41-protein3344	0	n.a.	273	1	n.a.	n.a.	1	2	0.003663	1	1	n.a.
41-protein3345	0	n.a.	411	2	n.a.	n.a.	2	3	0.00324412	1.33333	1.33333	n.a.
41-protein3346	0	n.a.	1341	22	n.a.	n.a.	22	21	0.00400554	5.37143	6.11495	-0.460635
41-protein3347	0	n.a.	546	10	n.a.	n.a.	10	8	0.00523286	2.85714	3.85675	-1.28306
41-protein3349	0	n.a.	333	3	n.a.	n.a.	3	3	0.00600601	2	2	n.a.
41-protein335	0	n.a.	1473	19	n.a.	n.a.	19	18	0.00320363	4.71895	5.52397	-0.565714
41-protein3350	0	n.a.	1584	20	n.a.	n.a.	20	20	0.00253522	4.01579	5.63739	-1.09301
41-protein3352	0	n.a.	288	4	n.a.	n.a.	4	5	0.00625	1.8	1.92	-0.410175
41-protein3353	0	n.a.	465	12	n.a.	n.a.	12	16	0.00702509	3.26667	3.61639	-0.36941
41-protein3354	0	n.a.	1446	22	n.a.	n.a.	22	19	0.00287949	4.16374	6.29451	-1.31291
41-protein3355	0	n.a.	855	9	n.a.	n.a.	9	13	0.00302894	2.58974	2.90022	-0.421727
41-protein3356	0	n.a.	3795	65	n.a.	n.a.	67	24	0.00398121	15.1087	17.9418	-0.619554
41-protein3357	0	n.a.	1470	18	n.a.	n.a.	20	19	0.00321836	4.73099	5.72228	-0.666461
41-protein3358	0	n.a.	588	8	n.a.	n.a.	8	8	0.00419096	2.46429	3.0854	-0.973492
41-protein3359	0	n.a.	489	2	n.a.	n.a.	2	3	0.00272665	1.33333	1.33333	n.a.
41-protein336	0	n.a.	912	17	n.a.	n.a.	17	17	0.00585333	5.33824	5.0285	0.24023
41-protein3360	0	n.a.	969	8	n.a.	n.a.	8	12	0.00342434	3.31818	2.64911	1.00856
41-protein3362	0	n.a.	984	19	n.a.	n.a.	19	17	0.00535031	5.26471	5.62009	-0.249153
41-protein3363	0	n.a.	444	4	n.a.	n.a.	4	5	0.00405405	1.8	1.92	-0.410175
41-protein3364	0	n.a.	477	4	n.a.	n.a.	4	4	0.00454228	2.16667	2.18182	-0.06501
41-protein3365	0	n.a.	1347	15	n.a.	n.a.	15	13	0.00283631	3.82051	4.8337	-0.875511
41-protein3367	0	n.a.	303	11	n.a.	n.a.	11	13	0.00897013	2.71795	3.54472	-0.9428
41-protein3368	0	n.a.	243	0	n.a.	n.a.	0	1	n.a.	n.a.	0	n.a.
41-protein3371	0	n.a.	1014	11	n.a.	n.a.	11	13	0.00298387	3.02564	3.54472	-0.591925
41-protein3372	0	n.a.	297	1	n.a.	n.a.	1	2	0.003367	1	1	n.a.
41-protein338	0	n.a.	2277	30	n.a.	n.a.	30	23	0.00331551	7.54941	8.12829	-0.270871
41-protein339	0	n.a.	1938	29	n.a.	n.a.	29	18	0.00445173	8.62745	8.43133	0.093237
41-protein3391	0	n.a.	717	13	n.a.	n.a.	13	14	0.00444465	3.18681	4.08788	-0.885744
41-protein3393	0	n.a.	951	21	n.a.	n.a.	21	16	0.00445145	4.23333	6.32868	-1.33703
41-protein3394	0	n.a.	756	19	n.a.	n.a.	20	15	0.00658856	4.98095	6.15089	-0.779101
41-protein340	0	n.a.	555	8	n.a.	n.a.	8	11	0.00445536	2.47273	2.73134	-0.391738
41-protein3406	0	n.a.	1140	22	n.a.	n.a.	22	14	0.00445344	5.07692	6.91795	-1.12024
41-protein3407	0	n.a.	1185	12	n.a.	n.a.	12	11	0.00288454	3.41818	4.09701	-0.719503
41-protein3411	0	n.a.	768	6	n.a.	n.a.	6	7	0.00223214	1.71429	2.44898	-1.52412
41-protein3412	0	n.a.	1284	19	n.a.	n.a.	20	16	0.00491952	6.31667	6.02731	0.193112
41-protein3413	0	n.a.	927	3	n.a.	n.a.	3	4	0.00179791	1.66667	1.63636	0.167656
41-protein3415	0	n.a.	405	21	n.a.	n.a.	21	15	0.0136861	5.54286	6.45843	-0.582879
41-protein3417	0	n.a.	879	9	n.a.	n.a.	9	10	0.00278094	2.44444	3.18137	-1.01429
41-protein3418	0	n.a.	978	20	n.a.	n.a.	20	15	0.00506378	4.95238	6.15089	-0.798128
41-protein3419	0	n.a.	666	6	n.a.	n.a.	6	8	0.00294938	1.96429	2.31405	-0.704564
41-protein342	0	n.a.	204	0	n.a.	n.a.	0	1	n.a.	n.a.	0	n.a.
41-protein3421	0	n.a.	612	5	n.a.	n.a.	5	6	0.00272331	1.66667	2.18978	-1.33698
41-protein3422	0	n.a.	285	0	n.a.	n.a.	0	1	n.a.	n.a.	0	n.a.
41-protein3423	0	n.a.	405	7	n.a.	n.a.	7	9	0.00548697	2.22222	2.57556	-0.611973
41-protein3424	0	n.a.	630	11	n.a.	n.a.	11	11	0.00427128	2.69091	3.75559	-1.21985
41-protein3428	0	n.a.	669	7	n.a.	n.a.	7	9	0.00332171	2.22222	2.57556	-0.611973
41-protein3429	0	n.a.	1071	22	n.a.	n.a.	22	19	0.00467399	5.00585	6.29451	-0.794034
41-protein343	0	n.a.	603	5	n.a.	n.a.	5	6	0.00320619	1.93333	2.18978	-0.655432
41-protein3430	0	n.a.	621	13	n.a.	n.a.	13	17	0.00594392	3.69118	3.84532	-0.15192
41-protein3431	0	n.a.	519	10	n.a.	n.a.	10	11	0.00532493	2.76364	3.41417	-0.811102
41-protein3432	0	n.a.	1194	14	n.a.	n.a.	14	14	0.00322123	3.84615	4.40233	-0.511648
41-protein3433	0	n.a.	1296	32	n.a.	n.a.	32	19	0.00544185	7.05263	9.15565	-0.914517
41-protein3437	0	n.a.	1077	22	n.a.	n.a.	22	17	0.00432847	4.66176	6.50747	-1.13115
41-protein3438	0	n.a.	978	15	n.a.	n.a.	15	17	0.00309756	3.02941	4.43691	-1.22167
41-protein3440	0	n.a.	735	8	n.a.	n.a.	8	5	0.00571429	4.2	3.84	0.660554
41-protein3441	0	n.a.	396	4	n.a.	n.a.	4	6	0.0047138	1.86667	1.75182	0.355381
41-protein3442	0	n.a.	354	5	n.a.	n.a.	5	6	0.00527307	1.86667	2.18978	-0.825819
41-protein3443	0	n.a.	327	10	n.a.	n.a.	10	13	0.0084686	2.76923	3.22247	-0.561888
41-protein3444	0	n.a.	1299	11	n.a.	n.a.	11	12	0.00197121	2.56061	3.64253	-1.23585
41-protein3445	0	n.a.	1161	22	n.a.	n.a.	22	18	0.00351286	4.07843	6.39618	-1.42425
41-protein3446	0	n.a.	732	7	n.a.	n.a.	7	9	0.00311172	2.27778	2.57556	-0.515752
41-protein3449	0	n.a.	909	16	n.a.	n.a.	16	16	0.0050055	4.55	4.82185	-0.222294
41-protein3452	0	n.a.	567	2	n.a.	n.a.	2	3	0.00235156	1.33333	1.33333	n.a.
41-protein3453	0	n.a.	1029	11	n.a.	n.a.	11	11	0.00208499	2.14545	3.75559	-1.84481
41-protein3454	0	n.a.	345	2	n.a.	n.a.	2	3	0.00386473	1.33333	1.33333	n.a.
41-protein3456	0	n.a.	294	2	n.a.	n.a.	2	3	0.00453515	1.33333	1.33333	n.a.
41-protein346	0	n.a.	705	6	n.a.	n.a.	6	6	0.00368794	2.6	2.62774	-0.060417
41-protein347	0	n.a.	402	7	n.a.	n.a.	7	9	0.00621891	2.5	2.57556	-0.130866
41-protein348	0	n.a.	360	5	n.a.	n.a.	5	5	0.00555556	2	2.4	-1.12397
41-protein349	0	n.a.	288	5	n.a.	n.a.	5	6	0.00578704	1.66667	2.18978	-1.33698
41-protein35	0	n.a.	405	7	n.a.	n.a.	7	9	0.00562414	2.27778	2.57556	-0.515752
41-protein3536	0	n.a.	981	13	n.a.	n.a.	14	13	0.00317572	3.11538	4.51146	-1.28402
41-protein3538	0	n.a.	1320	25	n.a.	n.a.	25	22	0.00368293	4.86147	6.85804	-1.10299
41-protein354	0	n.a.	387	2	n.a.	n.a.	2	2	0.00516796	2	2	n.a.
41-protein3540	0	n.a.	858	20	n.a.	n.a.	20	16	0.00674048	5.78333	6.02731	-0.162828
41-protein3544	0	n.a.	1050	18	n.a.	n.a.	18	14	0.00349555	3.67033	5.66014	-1.45723
41-protein3545	0	n.a.	771	13	n.a.	n.a.	13	14	0.00379128	2.92308	4.08788	-1.145
41-protein3547	0	n.a.	1803	32	n.a.	n.a.	32	21	0.00411484	7.41905	8.89447	-0.645867
41-protein3548	0	n.a.	948	25	n.a.	n.a.	25	19	0.00713105	6.76023	7.15285	-0.215007
41-protein3549	0	n.a.	1560	28	n.a.	n.a.	29	21	0.00350427	5.46667	8.06062	-1.24502
41-protein355	0	n.a.	546	3	n.a.	n.a.	3	4	0.00274725	1.5	1.63636	-0.754451
41-protein3550	0	n.a.	648	18	n.a.	n.a.	18	18	0.00719156	4.66013	5.23324	-0.423006
41-protein3552	0	n.a.	1422	15	n.a.	n.a.	15	12	0.00231215	3.28788	4.96709	-1.45149
41-protein3553	0	n.a.	756	10	n.a.	n.a.	10	11	0.0037037	2.8	3.41417	-0.765763
41-protein3554	0	n.a.	984	9	n.a.	n.a.	9	12	0.00301798	2.9697	2.98025	-0.014378
41-protein3556	0	n.a.	969	15	n.a.	n.a.	15	18	0.00424938	4.11765	4.36103	-0.211624
41-protein3557	0	n.a.	342	11	n.a.	n.a.	11	13	0.00802219	2.74359	3.54472	-0.913561
41-protein356	0	n.a.	429	3	n.a.	n.a.	3	4	0.003885	1.66667	1.63636	0.167656
41-protein3560	0	n.a.	357	6	n.a.	n.a.	6	7	0.00613579	2.19048	2.44898	-0.536266
41-protein3566	0	n.a.	1713	22	n.a.	n.a.	22	20	0.00259932	4.45263	6.20113	-1.08031
41-protein3569	0	n.a.	2538	62	n.a.	n.a.	63	22	0.00605344	15.3636	17.2822	-0.44194
41-protein357	0	n.a.	702	6	n.a.	n.a.	6	7	0.00271334	1.90476	2.44898	-1.12898
41-protein36	0	n.a.	1833	25	n.a.	n.a.	25	21	0.00297716	5.45714	6.94881	-0.821686
41-protein360	0	n.a.	4029	50	n.a.	n.a.	50	26	0.00199782	8.04923	13.1029	-1.47417
41-protein3605	0	n.a.	1227	23	n.a.	n.a.	23	18	0.00377668	4.63399	6.68692	-1.21087
41-protein3606	0	n.a.	423	10	n.a.	n.a.	10	14	0.00701426	2.96703	3.14452	-0.219774
41-protein3607	0	n.a.	1077	18	n.a.	n.a.	18	19	0.00426787	4.59649	5.15006	-0.409521
41-protein3608	0	n.a.	1098	11	n.a.	n.a.	11	16	0.00263358	2.89167	3.31502	-0.48249
41-protein3609	0	n.a.	1512	17	n.a.	n.a.	17	20	0.00277082	4.18947	4.79178	-0.47018
41-protein361	0	n.a.	4221	53	n.a.	n.a.	53	25	0.00228382	9.64	14.0362	-1.20885
41-protein3610	0	n.a.	450	7	n.a.	n.a.	7	10	0.00533333	2.4	2.4744	-0.127356
41-protein3611	0	n.a.	2895	42	n.a.	n.a.	42	23	0.00337231	9.76285	11.3796	-0.551198
41-protein3620	0	n.a.	462	6	n.a.	n.a.	6	7	0.004329	2	2.44898	-0.931409
41-protein3623	0	n.a.	1026	19	n.a.	n.a.	19	16	0.0047271	4.85	5.72595	-0.612737
41-protein3629	0	n.a.	990	16	n.a.	n.a.	16	15	0.00444444	4.4	4.92071	-0.425127
41-protein3630	0	n.a.	936	15	n.a.	n.a.	15	13	0.00339689	3.17949	4.8337	-1.42943
41-protein3631	0	n.a.	465	7	n.a.	n.a.	7	8	0.00376344	1.75	2.69972	-1.67405
41-protein3632	0	n.a.	387	2	n.a.	n.a.	2	3	0.00344531	1.33333	1.33333	n.a.
41-protein3637	0	n.a.	534	9	n.a.	n.a.	9	10	0.00528506	2.82222	3.18137	-0.494325
41-protein3638	0	n.a.	534	1	n.a.	n.a.	1	2	0.00187266	1	1	n.a.
41-protein3639	0	n.a.	429	5	n.a.	n.a.	5	6	0.003885	1.66667	2.18978	-1.33698
41-protein364	0	n.a.	654	17	n.a.	n.a.	17	16	0.00597604	3.90833	5.12321	-0.940426
41-protein3642	0	n.a.	579	15	n.a.	n.a.	15	13	0.00655418	3.79487	4.8337	-0.897668
41-protein3645	0	n.a.	2139	45	n.a.	n.a.	46	24	0.00613689	13.1268	12.3183	0.253673
41-protein3646	0	n.a.	465	10	n.a.	n.a.	11	13	0.00603805	2.80769	3.54472	-0.840461
41-protein3647	0	n.a.	438	9	n.a.	n.a.	9	12	0.00639961	2.80303	2.98025	-0.241375
41-protein3649	0	n.a.	312	8	n.a.	n.a.	8	11	0.00804196	2.50909	2.73134	-0.336655
41-protein365	0	n.a.	1122	19	n.a.	n.a.	19	17	0.00384031	4.30882	5.62009	-0.919304
41-protein3651	0	n.a.	576	8	n.a.	n.a.	8	10	0.00405093	2.33333	2.82789	-0.754516
41-protein3652	0	n.a.	996	20	n.a.	n.a.	20	19	0.00445055	4.43275	5.72228	-0.866976
41-protein3653	0	n.a.	876	13	n.a.	n.a.	13	14	0.00368809	3.23077	4.08788	-0.842536
41-protein3658	0	n.a.	1158	14	n.a.	n.a.	14	17	0.00314945	3.64706	4.14112	-0.456016
41-protein3659	0	n.a.	1146	15	n.a.	n.a.	15	14	0.00336574	3.85714	4.71678	-0.743179
41-protein366	0	n.a.	771	12	n.a.	n.a.	12	12	0.00487364	3.75758	3.97367	-0.228453
41-protein3660	0	n.a.	972	14	n.a.	n.a.	14	15	0.00295904	2.87619	4.30562	-1.316
41-protein3662	0	n.a.	717	12	n.a.	n.a.	12	15	0.00448961	3.21905	3.69053	-0.497718
41-protein3663	0	n.a.	375	8	n.a.	n.a.	8	8	0.00619048	2.32143	3.0854	-1.1974
41-protein3665	0	n.a.	918	5	n.a.	n.a.	5	6	0.00203341	1.86667	2.18978	-0.825819
41-protein3667	0	n.a.	270	2	n.a.	n.a.	2	3	0.00493827	1.33333	1.33333	n.a.
41-protein3668	0	n.a.	945	13	n.a.	n.a.	13	15	0.00318468	3.00952	3.99808	-0.972239
41-protein3669	0	n.a.	411	3	n.a.	n.a.	3	4	0.00364964	1.5	1.63636	-0.754451
41-protein367	0	n.a.	201	4	n.a.	n.a.	4	4	0.00995025	2	2.18182	-0.780123
41-protein3672	0	n.a.	453	0	n.a.	n.a.	0	1	n.a.	n.a.	0	n.a.
41-protein3673	0	n.a.	339	2	n.a.	n.a.	2	3	0.00393314	1.33333	1.33333	n.a.
41-protein3674	0	n.a.	1338	16	n.a.	n.a.	16	17	0.00323134	4.32353	4.73271	-0.335187
41-protein3675	0	n.a.	849	13	n.a.	n.a.	13	15	0.00428515	3.6381	3.99808	-0.354041
41-protein3676	0	n.a.	1980	16	n.a.	n.a.	16	17	0.00201277	3.98529	4.73271	-0.612261
41-protein3677	0	n.a.	630	3	n.a.	n.a.	3	4	0.0026455	1.66667	1.63636	0.167656
41-protein3678	0	n.a.	294	4	n.a.	n.a.	4	5	0.00612245	1.8	1.92	-0.410175
41-protein368	0	n.a.	759	21	n.a.	n.a.	21	17	0.00780826	5.92647	6.21168	-0.182441
41-protein3680	0	n.a.	1449	21	n.a.	n.a.	21	20	0.00241183	3.49474	5.91926	-1.56313
41-protein3681	0	n.a.	1173	17	n.a.	n.a.	17	18	0.00347135	4.0719	4.9425	-0.676654
41-protein3682	0	n.a.	258	1	n.a.	n.a.	1	2	0.00387597	1	1	n.a.
41-protein3683	0	n.a.	309	0	n.a.	n.a.	0	1	n.a.	n.a.	0	n.a.
41-protein3684	0	n.a.	972	13	n.a.	n.a.	14	14	0.00380998	3.7033	4.40233	-0.643067
41-protein3685	0	n.a.	363	2	n.a.	n.a.	2	3	0.00367309	1.33333	1.33333	n.a.
41-protein3688	0	n.a.	939	9	n.a.	n.a.	9	9	0.00266241	2.5	3.31143	-1.12777
41-protein3689	0	n.a.	471	4	n.a.	n.a.	4	5	0.00382166	1.8	1.92	-0.410175
41-protein369	0	n.a.	639	11	n.a.	n.a.	11	15	0.00542514	3.46667	3.38299	0.095336
41-protein3692	0	n.a.	1008	9	n.a.	n.a.	9	13	0.00251832	2.53846	2.90022	-0.491384
41-protein3693	0	n.a.	531	3	n.a.	n.a.	3	5	0.00301318	1.6	1.44	0.698995
41-protein3694	0	n.a.	348	3	n.a.	n.a.	3	4	0.00431034	1.5	1.63636	-0.754451
41-protein3696	0	n.a.	1785	19	n.a.	n.a.	19	22	0.00253677	4.52814	5.21211	-0.48535
41-protein3697	0	n.a.	642	10	n.a.	n.a.	10	11	0.00402152	2.58182	3.41417	-1.0378
41-protein3698	0	n.a.	1368	23	n.a.	n.a.	24	20	0.00468606	6.41053	6.76487	-0.202099
41-protein3699	0	n.a.	207	2	n.a.	n.a.	2	3	0.00644122	1.33333	1.33333	n.a.
41-protein37	0	n.a.	1371	20	n.a.	n.a.	21	19	0.00351901	4.82456	6.0084	-0.761223
41-protein370	0	n.a.	1950	43	n.a.	n.a.	43	20	0.00531444	10.3632	12.1204	-0.579622
41-protein3700	0	n.a.	561	9	n.a.	n.a.	9	8	0.00515661	2.89286	3.47107	-0.815999
41-protein3701	0	n.a.	1347	17	n.a.	n.a.	17	16	0.0027221	3.66667	5.12321	-1.1275
41-protein3702	0	n.a.	663	12	n.a.	n.a.	12	14	0.00566854	3.75824	3.77343	-0.016026
41-protein3703	0	n.a.	405	4	n.a.	n.a.	4	5	0.00444444	1.8	1.92	-0.410175
41-protein3705	0	n.a.	390	1	n.a.	n.a.	1	2	0.0025641	1	1	n.a.
41-protein3706	0	n.a.	1494	17	n.a.	n.a.	17	18	0.00303611	4.53595	4.9425	-0.315983
41-protein3707	0	n.a.	741	9	n.a.	n.a.	9	9	0.00337382	2.5	3.31143	-1.12777
41-protein3709	0	n.a.	621	6	n.a.	n.a.	6	6	0.00386473	2.4	2.62774	-0.496052
41-protein371	0	n.a.	663	13	n.a.	n.a.	13	14	0.00545307	3.61538	4.08788	-0.46446
41-protein3710	0	n.a.	642	8	n.a.	n.a.	8	8	0.0041166	2.64286	3.0854	-0.693611
41-protein3711	0	n.a.	450	3	n.a.	n.a.	3	4	0.00333333	1.5	1.63636	-0.754451
41-protein3712	0	n.a.	228	1	n.a.	n.a.	1	2	0.00438596	1	1	n.a.
41-protein3713	0	n.a.	318	1	n.a.	n.a.	1	2	0.00314465	1	1	n.a.
41-protein3714	0	n.a.	396	0	n.a.	n.a.	0	1	n.a.	n.a.	0	n.a.
41-protein3715	0	n.a.	750	13	n.a.	n.a.	13	16	0.00447778	3.35833	3.91775	-0.550683
41-protein3716	0	n.a.	2475	41	n.a.	n.a.	41	20	0.00406592	10.0632	11.5567	-0.51549
41-protein3717	0	n.a.	423	0	n.a.	n.a.	0	1	n.a.	n.a.	0	n.a.
41-protein3718	0	n.a.	1203	22	n.a.	n.a.	22	18	0.00348258	4.18954	6.39618	-1.35597
41-protein3719	0	n.a.	1302	13	n.a.	n.a.	13	14	0.00241387	3.14286	4.08788	-0.928953
41-protein372	0	n.a.	1017	20	n.a.	n.a.	20	20	0.00483362	4.91579	5.63739	-0.486383
41-protein3720	0	n.a.	1002	6	n.a.	n.a.	6	8	0.00245937	2.46429	2.31405	0.302635
41-protein3721	0	n.a.	1215	7	n.a.	n.a.	7	8	0.00188125	2.28571	2.69972	-0.729764
41-protein3722	0	n.a.	1281	13	n.a.	n.a.	13	14	0.00252207	3.23077	4.08788	-0.842536
41-protein3723	0	n.a.	297	4	n.a.	n.a.	4	4	0.00673401	2	2.18182	-0.780123
41-protein3724	0	n.a.	942	9	n.a.	n.a.	9	11	0.00258637	2.43636	3.07275	-0.870369
41-protein3726	0	n.a.	1296	26	n.a.	n.a.	26	15	0.00517343	6.70476	7.99616	-0.673938
41-protein3727	0	n.a.	465	5	n.a.	n.a.	5	6	0.00415771	1.93333	2.18978	-0.655432
41-protein3728	0	n.a.	1158	23	n.a.	n.a.	23	19	0.00347443	4.02339	6.58063	-1.51256
41-protein3729	0	n.a.	543	5	n.a.	n.a.	5	6	0.00392879	2.13333	2.18978	-0.14427
41-protein373	0	n.a.	819	18	n.a.	n.a.	19	16	0.00508751	4.16667	5.72595	-1.09074
41-protein3731	0	n.a.	957	10	n.a.	n.a.	10	10	0.00253106	2.42222	3.53486	-1.39515
41-protein3733	0	n.a.	333	8	n.a.	n.a.	8	9	0.00834168	2.77778	2.9435	-0.255534
41-protein3734	0	n.a.	792	12	n.a.	n.a.	12	12	0.00403658	3.19697	3.97367	-0.821117
41-protein3737	0	n.a.	996	9	n.a.	n.a.	9	10	0.00303436	3.02222	3.18137	-0.21905
41-protein3738	0	n.a.	1827	32	n.a.	n.a.	32	19	0.004526	8.26901	9.15565	-0.385566
41-protein3739	0	n.a.	894	10	n.a.	n.a.	10	12	0.00298285	2.66667	3.31139	-0.801003
41-protein374	0	n.a.	906	13	n.a.	n.a.	13	11	0.00353201	3.2	4.43842	-1.22125
41-protein3741	0	n.a.	891	8	n.a.	n.a.	8	7	0.00256534	2.28571	3.26531	-1.57597
41-protein3743	0	n.a.	1353	25	n.a.	n.a.	25	18	0.00349743	4.73203	7.26839	-1.38486
41-protein3747	0	n.a.	585	8	n.a.	n.a.	9	12	0.0040922	2.39394	2.98025	-0.798549
41-protein3749	0	n.a.	2163	22	n.a.	n.a.	22	21	0.00228519	4.94286	6.11495	-0.726148
41-protein375	0	n.a.	819	25	n.a.	n.a.	25	19	0.00952524	7.80117	7.15285	0.355031
41-protein3750	0	n.a.	717	10	n.a.	n.a.	10	12	0.00338109	2.42424	3.31139	-1.10219
41-protein3751	0	n.a.	930	22	n.a.	n.a.	22	20	0.00590266	5.48947	6.20113	-0.439699
41-protein3752	0	n.a.	705	13	n.a.	n.a.	13	18	0.00434803	3.06536	3.77956	-0.704839
41-protein3753	0	n.a.	825	8	n.a.	n.a.	8	9	0.00215488	1.77778	2.9435	-1.79752
41-protein3755	0	n.a.	318	2	n.a.	n.a.	2	3	0.00419287	1.33333	1.33333	n.a.
41-protein3757	0	n.a.	945	19	n.a.	n.a.	20	22	0.00483291	4.5671	5.48643	-0.622803
41-protein3758	0	n.a.	756	12	n.a.	n.a.	12	13	0.00376475	2.84615	3.86696	-1.07781
41-protein3759	0	n.a.	1227	10	n.a.	n.a.	10	10	0.00269854	3.31111	3.53486	-0.280559
41-protein3760	0	n.a.	1194	15	n.a.	n.a.	15	14	0.00309239	3.69231	4.71678	-0.885683
41-protein3762	0	n.a.	1389	30	n.a.	n.a.	30	21	0.00484076	6.72381	8.33857	-0.750891
41-protein3763	0	n.a.	738	12	n.a.	n.a.	12	11	0.00492732	3.63636	4.09701	-0.488247
41-protein3764	0	n.a.	1356	15	n.a.	n.a.	15	17	0.00355718	4.82353	4.43691	0.335572
41-protein3765	0	n.a.	1083	14	n.a.	n.a.	14	15	0.00353515	3.82857	4.30562	-0.439196
41-protein3766	0	n.a.	1251	19	n.a.	n.a.	19	20	0.00379486	4.74737	5.35552	-0.429452
41-protein3767	0	n.a.	1131	10	n.a.	n.a.	10	12	0.00226402	2.56061	3.31139	-0.932772
41-protein3768	0	n.a.	741	18	n.a.	n.a.	18	15	0.00511535	3.79048	5.5358	-1.28021
41-protein377	0	n.a.	780	9	n.a.	n.a.	9	8	0.00311355	2.42857	3.47107	-1.47121
41-protein3773	0	n.a.	1059	13	n.a.	n.a.	13	17	0.00312448	3.30882	3.84532	-0.528745
41-protein3776	0	n.a.	327	16	n.a.	n.a.	16	3	0.0326198	10.6667	10.6667	n.a.
41-protein3777	0	n.a.	1287	23	n.a.	n.a.	23	18	0.00319941	4.11765	6.68692	-1.51542
41-protein3778	0	n.a.	1506	24	n.a.	n.a.	24	24	0.00374589	5.6413	6.42692	-0.453113
41-protein3779	0	n.a.	2022	32	n.a.	n.a.	32	20	0.00325108	6.57368	9.01983	-1.06728
41-protein378	0	n.a.	1065	10	n.a.	n.a.	10	10	0.00231612	2.46667	3.53486	-1.33942
41-protein3780	0	n.a.	1476	19	n.a.	n.a.	19	18	0.00335211	4.94771	5.52397	-0.404958
41-protein3781	0	n.a.	897	9	n.a.	n.a.	9	8	0.00250836	2.25	3.47107	-1.72322
41-protein3783	0	n.a.	1851	26	n.a.	n.a.	26	21	0.00305626	5.65714	7.22676	-0.833831
41-protein3784	0	n.a.	927	7	n.a.	n.a.	7	9	0.00311638	2.88889	2.57556	0.542683
41-protein3785	0	n.a.	270	0	n.a.	n.a.	0	1	n.a.	n.a.	0	n.a.
41-protein3786	0	n.a.	1647	32	n.a.	n.a.	32	22	0.00356939	5.87879	8.77829	-1.27336
41-protein3791	0	n.a.	546	1	n.a.	n.a.	1	2	0.0018315	1	1	n.a.
41-protein3792	0	n.a.	261	2	n.a.	n.a.	2	3	0.00510856	1.33333	1.33333	n.a.
41-protein3795	0	n.a.	540	5	n.a.	n.a.	5	7	0.0037037	2	2.04082	-0.099076
41-protein3797	0	n.a.	525	4	n.a.	n.a.	4	5	0.00342857	1.8	1.92	-0.410175
41-protein3798	0	n.a.	948	13	n.a.	n.a.	13	10	0.00386779	3.66667	4.59531	-0.91958
41-protein3799	0	n.a.	1287	23	n.a.	n.a.	24	20	0.00573345	7.37895	6.76487	0.350237
41-protein38	0	n.a.	426	4	n.a.	n.a.	4	6	0.00469484	2	1.75182	0.767983
41-protein380	0	n.a.	588	5	n.a.	n.a.	5	8	0.00352284	2.07143	1.92837	0.3364
41-protein3805	0	n.a.	990	1	n.a.	n.a.	1	2	0.0010101	1	1	n.a.
41-protein3806	0	n.a.	621	1	n.a.	n.a.	1	2	0.00161031	1	1	n.a.
41-protein3807	0	n.a.	390	1	n.a.	n.a.	1	2	0.0025641	1	1	n.a.
41-protein3808	0	n.a.	357	0	n.a.	n.a.	0	1	n.a.	n.a.	0	n.a.
41-protein381	0	n.a.	273	0	n.a.	n.a.	0	1	n.a.	n.a.	0	n.a.
41-protein3810	0	n.a.	1326	4	n.a.	n.a.	4	5	0.00135747	1.8	1.92	-0.410175
41-protein3811	0	n.a.	435	3	n.a.	n.a.	3	4	0.00344828	1.5	1.63636	-0.754451
41-protein3813	0	n.a.	501	1	n.a.	n.a.	1	2	0.00199601	1	1	n.a.
41-protein3814	0	n.a.	354	0	n.a.	n.a.	0	1	n.a.	n.a.	0	n.a.
41-protein3815	0	n.a.	534	2	n.a.	n.a.	2	3	0.00249688	1.33333	1.33333	n.a.
41-protein3816	0	n.a.	393	0	n.a.	n.a.	0	1	n.a.	n.a.	0	n.a.
41-protein3817	0	n.a.	306	0	n.a.	n.a.	0	1	n.a.	n.a.	0	n.a.
41-protein3818	0	n.a.	540	0	n.a.	n.a.	0	1	n.a.	n.a.	0	n.a.
41-protein3819	0	n.a.	315	1	n.a.	n.a.	1	2	0.0031746	1	1	n.a.
41-protein382	0	n.a.	624	12	n.a.	n.a.	12	9	0.00551994	3.44444	4.41524	-1.04176
41-protein3820	0	n.a.	372	1	n.a.	n.a.	1	2	0.00268817	1	1	n.a.
41-protein3821	0	n.a.	255	0	n.a.	n.a.	0	1	n.a.	n.a.	0	n.a.
41-protein3823	0	n.a.	411	2	n.a.	n.a.	2	3	0.00324412	1.33333	1.33333	n.a.
41-protein3824	0	n.a.	702	1	n.a.	n.a.	1	2	0.0014245	1	1	n.a.
41-protein3825	0	n.a.	333	0	n.a.	n.a.	0	1	n.a.	n.a.	0	n.a.
41-protein3826	0	n.a.	279	0	n.a.	n.a.	0	1	n.a.	n.a.	0	n.a.
41-protein3827	0	n.a.	825	0	n.a.	n.a.	0	1	n.a.	n.a.	0	n.a.
41-protein3828	0	n.a.	303	0	n.a.	n.a.	0	1	n.a.	n.a.	0	n.a.
41-protein383	0	n.a.	1284	27	n.a.	n.a.	27	20	0.00555009	7.12632	7.61048	-0.247604
41-protein3830	0	n.a.	630	3	n.a.	n.a.	3	4	0.00238095	1.5	1.63636	-0.754451
41-protein3831	0	n.a.	312	1	n.a.	n.a.	1	2	0.00320513	1	1	n.a.
41-protein3834	0	n.a.	744	12	n.a.	n.a.	12	10	0.00492832	3.66667	4.24183	-0.612435
41-protein3837	0	n.a.	951	7	n.a.	n.a.	7	7	0.00240349	2.28571	2.85714	-1.03541
41-protein384	0	n.a.	1590	31	n.a.	n.a.	31	24	0.00415185	6.60145	8.30144	-0.773854
41-protein3840	0	n.a.	867	12	n.a.	n.a.	12	9	0.00397283	3.44444	4.41524	-1.04176
41-protein3842	0	n.a.	1086	19	n.a.	n.a.	19	18	0.00364713	3.96078	5.52397	-1.09851
41-protein3843	0	n.a.	390	7	n.a.	n.a.	7	10	0.00632479	2.46667	2.4744	-0.013238
41-protein3844	0	n.a.	657	5	n.a.	n.a.	5	5	0.00334855	2.2	2.4	-0.561987
41-protein3848	0	n.a.	1377	22	n.a.	n.a.	22	17	0.0044641	6.14706	6.50747	-0.22088
41-protein3849	0	n.a.	1221	14	n.a.	n.a.	14	15	0.0030576	3.73333	4.30562	-0.526877
41-protein385	0	n.a.	933	7	n.a.	n.a.	7	9	0.00250089	2.33333	2.57556	-0.41953
41-protein3850	0	n.a.	777	12	n.a.	n.a.	13	10	0.0045474	3.53333	4.59531	-1.05161
41-protein3851	0	n.a.	1005	10	n.a.	n.a.	10	13	0.00262789	2.64103	3.22247	-0.720827
41-protein3852	0	n.a.	1155	25	n.a.	n.a.	25	19	0.00401003	4.63158	7.15285	-1.3807
41-protein3856	0	n.a.	2640	30	n.a.	n.a.	30	21	0.00280303	7.4	8.33857	-0.436451
41-protein3857	0	n.a.	2442	37	n.a.	n.a.	38	19	0.00449253	10.9708	10.8723	0.036383
41-protein3858	0	n.a.	1161	8	n.a.	n.a.	8	8	0.0022456	2.60714	3.0854	-0.749587
41-protein3859	0	n.a.	318	1	n.a.	n.a.	1	2	0.00314465	1	1	n.a.
41-protein386	0	n.a.	1599	26	n.a.	n.a.	26	17	0.00440533	7.04412	7.69065	-0.339346
41-protein3862	0	n.a.	216	3	n.a.	n.a.	4	5	0.00694444	1.5	1.92	-1.43561
41-protein3863	0	n.a.	2199	46	n.a.	n.a.	46	18	0.00506469	11.1373	13.3738	-0.686468
41-protein387	0	n.a.	1308	13	n.a.	n.a.	13	13	0.0024308	3.17949	4.18921	-0.992624
41-protein3876	0	n.a.	1029	14	n.a.	n.a.	14	11	0.00332185	3.41818	4.77984	-1.25544
41-protein3878	0	n.a.	531	3	n.a.	n.a.	3	4	0.00282486	1.5	1.63636	-0.754451
41-protein3879	0	n.a.	1335	20	n.a.	n.a.	20	13	0.00403342	5.38462	6.44494	-0.703761
41-protein388	0	n.a.	1752	19	n.a.	n.a.	19	15	0.00235921	4.13333	5.84334	-1.19373
41-protein3880	0	n.a.	921	9	n.a.	n.a.	10	8	0.00341244	3.14286	3.85675	-0.916329
41-protein3881	0	n.a.	522	4	n.a.	n.a.	4	5	0.00344828	1.8	1.92	-0.410175
41-protein3882	0	n.a.	240	0	n.a.	n.a.	0	1	n.a.	n.a.	0	n.a.
41-protein3883	0	n.a.	843	13	n.a.	n.a.	13	12	0.00478091	4.0303	4.30481	-0.270107
41-protein3887	0	n.a.	747	15	n.a.	n.a.	15	15	0.00558424	4.17143	4.61317	-0.382279
41-protein3888	0	n.a.	423	2	n.a.	n.a.	2	3	0.00315209	1.33333	1.33333	n.a.
41-protein389	0	n.a.	642	14	n.a.	n.a.	14	16	0.00774922	4.975	4.21912	0.6967
41-protein3896	0	n.a.	1002	20	n.a.	n.a.	20	17	0.00471117	4.72059	5.91588	-0.799614
41-protein3897	0	n.a.	978	17	n.a.	n.a.	17	21	0.00603759	5.90476	4.72519	0.922859
41-protein3898	0	n.a.	948	15	n.a.	n.a.	15	17	0.00328866	3.11765	4.43691	-1.14508
41-protein3899	0	n.a.	642	5	n.a.	n.a.	5	6	0.00290758	1.86667	2.18978	-0.825819
41-protein39	0	n.a.	1383	5	n.a.	n.a.	5	7	0.00137727	1.90476	2.04082	-0.330253
41-protein3900	0	n.a.	753	9	n.a.	n.a.	9	9	0.00302494	2.27778	3.31143	-1.43662
41-protein3902	0	n.a.	699	7	n.a.	n.a.	7	8	0.00337216	2.35714	2.69972	-0.603859
41-protein3903	0	n.a.	1371	30	n.a.	n.a.	31	24	0.00511369	7.01087	8.30144	-0.587482
41-protein3904	0	n.a.	1440	68	n.a.	n.a.	70	20	0.012383	17.8316	19.7309	-0.391935
41-protein3920	0	n.a.	504	32	n.a.	n.a.	33	13	0.0179589	9.05128	10.6341	-0.655932
41-protein3923	0	n.a.	822	18	n.a.	n.a.	19	18	0.00616224	5.06536	5.52397	-0.322284
41-protein3925	0	n.a.	477	5	n.a.	n.a.	5	6	0.00391335	1.86667	2.18978	-0.825819
41-protein3926	0	n.a.	438	6	n.a.	n.a.	6	8	0.00481083	2.10714	2.31405	-0.416793
41-protein3927	0	n.a.	1293	30	n.a.	n.a.	31	21	0.00612087	7.91429	8.61652	-0.316688
41-protein3929	0	n.a.	1026	26	n.a.	n.a.	26	26	0.00706553	7.24923	6.81349	0.234773
41-protein393	0	n.a.	885	18	n.a.	n.a.	18	15	0.00656443	5.80952	5.5358	0.200779
41-protein3931	0	n.a.	939	15	n.a.	n.a.	15	16	0.00455272	4.275	4.52048	-0.212731
41-protein3932	0	n.a.	1047	27	n.a.	n.a.	27	26	0.00364411	3.81538	7.07555	-1.69658
41-protein3937	0	n.a.	1278	34	n.a.	n.a.	34	24	0.00627396	8.01812	9.10481	-0.45373
41-protein3938	0	n.a.	486	10	n.a.	n.a.	10	9	0.00560128	2.72222	3.67937	-1.211
41-protein3939	0	n.a.	810	43	n.a.	n.a.	44	25	0.0145226	11.7633	11.6527	0.03634
41-protein3946	0	n.a.	798	24	n.a.	n.a.	24	15	0.0117198	9.35238	7.38107	1.10868
41-protein3947	0	n.a.	1125	39	n.a.	n.a.	39	23	0.00610628	6.86957	10.5668	-1.35219
41-protein3948	0	n.a.	1065	19	n.a.	n.a.	20	18	0.00432661	4.60784	5.81471	-0.80935
41-protein395	0	n.a.	3684	64	n.a.	n.a.	64	22	0.00372501	13.7229	17.5566	-0.869719
41-protein3950	0	n.a.	237	3	n.a.	n.a.	3	3	0.00843882	2	2	n.a.
41-protein3952	0	n.a.	1206	17	n.a.	n.a.	17	14	0.00331675	4	5.34569	-1.0384
41-protein3953	0	n.a.	456	10	n.a.	n.a.	10	9	0.00718811	3.27778	3.67937	-0.508102
41-protein3954	0	n.a.	600	8	n.a.	n.a.	8	8	0.00416667	2.5	3.0854	-0.917516
41-protein3955	0	n.a.	642	14	n.a.	n.a.	14	17	0.00536009	3.44118	4.14112	-0.646045
41-protein3956	0	n.a.	714	5	n.a.	n.a.	5	7	0.00266773	1.90476	2.04082	-0.330253
41-protein3957	0	n.a.	864	23	n.a.	n.a.	23	17	0.00793164	6.85294	6.80327	0.029218
41-protein396	0	n.a.	588	3	n.a.	n.a.	3	5	0.00272109	1.6	1.44	0.698995
41-protein3964	0	n.a.	771	14	n.a.	n.a.	14	13	0.00515481	3.97436	4.51146	-0.493988
41-protein3965	0	n.a.	741	13	n.a.	n.a.	13	12	0.00439619	3.25758	4.30481	-1.03045
41-protein3969	0	n.a.	1410	20	n.a.	n.a.	20	18	0.003611	5.0915	5.81471	-0.484998
41-protein397	0	n.a.	1482	26	n.a.	n.a.	26	16	0.00495389	7.34167	7.83551	-0.258441
41-protein3970	0	n.a.	1011	7	n.a.	n.a.	7	9	0.0024728	2.5	2.57556	-0.130866
41-protein3972	0	n.a.	429	8	n.a.	n.a.	8	8	0.00641026	2.75	3.0854	-0.525683
41-protein3975	0	n.a.	1392	26	n.a.	n.a.	26	20	0.00384906	5.35789	7.32861	-1.04378
41-protein3976	0	n.a.	936	22	n.a.	n.a.	22	18	0.00584465	5.47059	6.39618	-0.568772
41-protein398	0	n.a.	618	11	n.a.	n.a.	11	9	0.00521395	3.22222	4.04731	-0.958106
41-protein3982	0	n.a.	1704	39	n.a.	n.a.	40	24	0.00532634	9.07609	10.7115	-0.585914
41-protein3988	0	n.a.	831	18	n.a.	n.a.	18	24	0.00544132	4.52174	4.82019	-0.223366
41-protein3989	0	n.a.	780	16	n.a.	n.a.	16	17	0.00490196	3.82353	4.73271	-0.744774
41-protein399	0	n.a.	1377	25	n.a.	n.a.	26	18	0.00459462	6.3268	7.55912	-0.64876
41-protein3991	0	n.a.	1365	27	n.a.	n.a.	27	23	0.00374119	5.10672	7.31546	-1.13976
41-protein3992	0	n.a.	1650	17	n.a.	n.a.	17	14	0.001998	3.2967	5.34569	-1.5811
41-protein40	0	n.a.	864	2	n.a.	n.a.	2	3	0.00154321	1.33333	1.33333	n.a.
41-protein400	0	n.a.	1647	20	n.a.	n.a.	20	18	0.0030636	5.04575	5.81471	-0.51568
41-protein401	0	n.a.	507	1	n.a.	n.a.	1	2	0.00197239	1	1	n.a.
41-protein402	0	n.a.	867	14	n.a.	n.a.	14	15	0.00395452	3.42857	4.30562	-0.807455
41-protein403	0	n.a.	2469	40	n.a.	n.a.	41	19	0.00480105	11.8538	11.7307	0.04234
41-protein404	0	n.a.	375	3	n.a.	n.a.	3	4	0.00444444	1.66667	1.63636	0.167656
41-protein406	0	n.a.	516	9	n.a.	n.a.	9	12	0.00461005	2.37879	2.98025	-0.819185
41-protein41	0	n.a.	1542	9	n.a.	n.a.	9	9	0.0016573	2.55556	3.31143	-1.05055
41-protein42	0	n.a.	534	1	n.a.	n.a.	1	2	0.00187266	1	1	n.a.
41-protein423	0	n.a.	819	14	n.a.	n.a.	14	13	0.00472747	3.87179	4.51146	-0.58832
41-protein424	0	n.a.	768	19	n.a.	n.a.	19	14	0.00755495	5.8022	5.97459	-0.120135
41-protein425	0	n.a.	1005	16	n.a.	n.a.	16	16	0.00311774	3.13333	4.82185	-1.38072
41-protein426	0	n.a.	1026	20	n.a.	n.a.	20	15	0.00512392	5.25714	6.15089	-0.595176
41-protein427	0	n.a.	996	20	n.a.	n.a.	20	18	0.00520382	5.18301	5.81471	-0.423634
41-protein428	0	n.a.	543	2	n.a.	n.a.	2	3	0.00245549	1.33333	1.33333	n.a.
41-protein429	0	n.a.	1359	23	n.a.	n.a.	23	20	0.00389218	5.28947	6.483	-0.707936
41-protein43	0	n.a.	471	0	n.a.	n.a.	0	1	n.a.	n.a.	0	n.a.
41-protein430	0	n.a.	1233	33	n.a.	n.a.	33	23	0.00581505	7.16996	8.94112	-0.758128
41-protein431	0	n.a.	1188	27	n.a.	n.a.	27	18	0.0040107	4.76471	7.84986	-1.56805
41-protein433	0	n.a.	807	3	n.a.	n.a.	3	4	0.00185874	1.5	1.63636	-0.754451
41-protein434	0	n.a.	1146	27	n.a.	n.a.	27	20	0.00633324	7.25789	7.61048	-0.180314
41-protein435	0	n.a.	1152	17	n.a.	n.a.	17	17	0.00326797	3.76471	5.0285	-0.9802
41-protein439	0	n.a.	456	11	n.a.	n.a.	11	8	0.00681391	3.10714	4.24242	-1.33644
41-protein44	0	n.a.	222	0	n.a.	n.a.	0	1	n.a.	n.a.	0	n.a.
41-protein442	0	n.a.	1248	15	n.a.	n.a.	15	17	0.00274557	3.42647	4.43691	-0.877034
41-protein444	0	n.a.	1275	25	n.a.	n.a.	25	20	0.00560991	7.15263	7.04674	0.05816
41-protein449	0	n.a.	429	4	n.a.	n.a.	4	5	0.0041958	1.8	1.92	-0.410175
41-protein45	0	n.a.	819	5	n.a.	n.a.	5	6	0.0023606	1.93333	2.18978	-0.655432
41-protein452	0	n.a.	675	16	n.a.	n.a.	16	15	0.00612346	4.13333	4.92071	-0.642843
41-protein455	0	n.a.	582	13	n.a.	n.a.	13	12	0.00700302	4.07576	4.30481	-0.225382
41-protein459	0	n.a.	528	14	n.a.	n.a.	14	11	0.00695592	3.67273	4.77984	-1.02075
41-protein46	0	n.a.	378	0	n.a.	n.a.	0	1	n.a.	n.a.	0	n.a.
41-protein460	0	n.a.	522	17	n.a.	n.a.	17	18	0.00888989	4.64052	4.9425	-0.234705
41-protein470	0	n.a.	423	8	n.a.	n.a.	8	10	0.00619911	2.62222	2.82789	-0.313772
41-protein471	0	n.a.	600	8	n.a.	n.a.	8	13	0.00418803	2.51282	2.57798	-0.097888
41-protein472	0	n.a.	699	11	n.a.	n.a.	11	12	0.00459531	3.21212	3.64253	-0.491645
41-protein474	0	n.a.	1227	16	n.a.	n.a.	16	19	0.00342203	4.19883	4.57783	-0.311694
41-protein475	0	n.a.	1119	13	n.a.	n.a.	13	16	0.00274054	3.06667	3.91775	-0.837795
41-protein477	0	n.a.	915	13	n.a.	n.a.	13	14	0.00386717	3.53846	4.08788	-0.540075
41-protein478	0	n.a.	780	5	n.a.	n.a.	5	9	0.0025641	2	1.83968	0.369127
41-protein479	0	n.a.	669	9	n.a.	n.a.	9	13	0.0040627	2.71795	2.90022	-0.247584
41-protein48	0	n.a.	1890	23	n.a.	n.a.	23	18	0.00283224	5.35294	6.68692	-0.786812
41-protein480	0	n.a.	921	7	n.a.	n.a.	7	11	0.00288224	2.65455	2.38992	0.449318
41-protein481	0	n.a.	405	15	n.a.	n.a.	15	17	0.00896877	3.63235	4.43691	-0.698334
41-protein482	0	n.a.	1020	14	n.a.	n.a.	14	19	0.00405917	4.14035	4.0056	0.124783
41-protein483	0	n.a.	2160	36	n.a.	n.a.	36	22	0.00423681	9.15152	9.87557	-0.284654
41-protein488	0	n.a.	984	18	n.a.	n.a.	19	18	0.00379271	3.73203	5.52397	-1.25926
41-protein490	0	n.a.	1083	16	n.a.	n.a.	16	15	0.00327134	3.54286	4.92071	-1.12493
41-protein491	0	n.a.	1197	11	n.a.	n.a.	11	13	0.00235632	2.82051	3.54472	-0.825842
41-protein496	0	n.a.	2835	48	n.a.	n.a.	49	21	0.0040346	11.4381	13.6197	-0.637504
41-protein499	0	n.a.	1350	32	n.a.	n.a.	32	16	0.00609259	8.225	9.6437	-0.610761
41-protein50	0	n.a.	462	4	n.a.	n.a.	4	5	0.0034632	1.6	1.92	-1.0938
41-protein501	0	n.a.	408	15	n.a.	n.a.	15	17	0.0104888	4.27941	4.43691	-0.136706
41-protein503	0	n.a.	1698	23	n.a.	n.a.	23	15	0.00334287	5.67619	7.07352	-0.817635
41-protein504	0	n.a.	285	3	n.a.	n.a.	3	4	0.00526316	1.5	1.63636	-0.754451
41-protein505	0	n.a.	663	13	n.a.	n.a.	13	13	0.00444754	2.94872	4.18921	-1.21948
41-protein506	0	n.a.	558	6	n.a.	n.a.	6	8	0.00332821	1.85714	2.31405	-0.920392
41-protein507	0	n.a.	753	6	n.a.	n.a.	6	7	0.00252956	1.90476	2.44898	-1.12898
41-protein508	0	n.a.	1191	28	n.a.	n.a.	29	19	0.00611801	7.28655	8.29731	-0.482066
41-protein51	0	n.a.	993	18	n.a.	n.a.	18	18	0.00417958	4.15033	5.23324	-0.799289
41-protein510	0	n.a.	1347	26	n.a.	n.a.	28	19	0.0054442	7.33333	8.0112	-0.334074
41-protein511	0	n.a.	1650	15	n.a.	n.a.	15	18	0.00206378	3.40523	4.36103	-0.831073
41-protein512	0	n.a.	885	11	n.a.	n.a.	11	11	0.00324602	2.87273	3.75559	-1.01154
41-protein513	0	n.a.	957	8	n.a.	n.a.	8	9	0.00255428	2.44444	2.9435	-0.769528
41-protein514	0	n.a.	2274	48	n.a.	n.a.	48	20	0.0043119	9.80526	13.5297	-1.10592
41-protein515	0	n.a.	390	3	n.a.	n.a.	3	4	0.00384615	1.5	1.63636	-0.754451
41-protein517	0	n.a.	1278	29	n.a.	n.a.	29	20	0.0053167	6.79474	8.17422	-0.660025
41-protein518	0	n.a.	642	8	n.a.	n.a.	8	11	0.0038516	2.47273	2.73134	-0.391738
41-protein52	0	n.a.	1458	22	n.a.	n.a.	22	15	0.00406297	5.92381	6.76598	-0.51355
41-protein521	0	n.a.	960	12	n.a.	n.a.	12	16	0.00309028	2.96667	3.61639	-0.6863
41-protein522	0	n.a.	1377	16	n.a.	n.a.	16	17	0.00279807	3.85294	4.73271	-0.720681
41-protein523	0	n.a.	756	11	n.a.	n.a.	11	12	0.00376784	2.84848	3.64253	-0.907015
41-protein524	0	n.a.	783	13	n.a.	n.a.	13	14	0.00495418	3.87912	4.08788	-0.205208
41-protein525	0	n.a.	531	11	n.a.	n.a.	11	13	0.00762953	4.05128	3.54472	0.577661
41-protein527	0	n.a.	756	5	n.a.	n.a.	5	8	0.00292895	2.21429	1.92837	0.672338
41-protein528	0	n.a.	654	5	n.a.	n.a.	5	6	0.00285423	1.86667	2.18978	-0.825819
41-protein530	0	n.a.	294	1	n.a.	n.a.	1	2	0.00340136	1	1	n.a.
41-protein531	0	n.a.	549	7	n.a.	n.a.	7	7	0.00433689	2.38095	2.85714	-0.862839
41-protein532	0	n.a.	774	5	n.a.	n.a.	5	14	0.00303831	2.35165	1.57226	1.71627
41-protein533	0	n.a.	492	6	n.a.	n.a.	6	10	0.00456188	2.24444	2.12091	0.240954
41-protein534	0	n.a.	726	15	n.a.	n.a.	15	11	0.00470824	3.41818	5.12126	-1.47438
41-protein535	0	n.a.	1473	17	n.a.	n.a.	17	17	0.0029851	4.39706	5.0285	-0.489747
41-protein537	0	n.a.	1167	12	n.a.	n.a.	12	14	0.00209987	2.45055	3.77343	-1.39619
41-protein538	0	n.a.	2193	39	n.a.	n.a.	39	21	0.00368271	8.07619	10.8401	-1.00397
41-protein539	0	n.a.	1335	23	n.a.	n.a.	23	19	0.00439801	5.87135	6.58063	-0.419527
41-protein54	0	n.a.	420	6	n.a.	n.a.	6	6	0.0052381	2.2	2.62774	-0.931688
41-protein540	0	n.a.	615	8	n.a.	n.a.	8	7	0.00464576	2.85714	3.26531	-0.656654
41-protein541	0	n.a.	1452	23	n.a.	n.a.	23	20	0.00376251	5.46316	6.483	-0.604916
41-protein542	0	n.a.	525	4	n.a.	n.a.	4	5	0.00342857	1.8	1.92	-0.410175
41-protein545	0	n.a.	657	6	n.a.	n.a.	6	9	0.0031287	2.05556	2.20762	-0.300522
41-protein549	0	n.a.	1542	15	n.a.	n.a.	15	17	0.00293736	4.52941	4.43691	0.080286
41-protein550	0	n.a.	723	8	n.a.	n.a.	8	8	0.00301324	2.17857	3.0854	-1.4213
41-protein551	0	n.a.	678	7	n.a.	n.a.	7	10	0.00350705	2.37778	2.4744	-0.165396
41-protein552	0	n.a.	927	13	n.a.	n.a.	13	14	0.003663	3.3956	4.08788	-0.680503
41-protein553	0	n.a.	984	10	n.a.	n.a.	10	10	0.00255194	2.51111	3.53486	-1.28369
41-protein555	0	n.a.	771	12	n.a.	n.a.	12	12	0.00389105	3	3.97367	-1.02935
41-protein556	0	n.a.	1305	17	n.a.	n.a.	17	16	0.00378033	4.93333	5.12321	-0.146985
41-protein557	0	n.a.	369	2	n.a.	n.a.	2	3	0.00361337	1.33333	1.33333	n.a.
41-protein558	0	n.a.	1494	21	n.a.	n.a.	21	18	0.00288737	4.31373	6.10545	-1.14908
41-protein56	0	n.a.	963	20	n.a.	n.a.	20	18	0.00473737	4.56209	5.81471	-0.840032
41-protein563	0	n.a.	708	13	n.a.	n.a.	13	15	0.00449287	3.18095	3.99808	-0.803639
41-protein564	0	n.a.	399	4	n.a.	n.a.	5	6	0.00484545	1.93333	2.18978	-0.655432
41-protein565	0	n.a.	501	8	n.a.	n.a.	8	8	0.00463359	2.32143	3.0854	-1.1974
41-protein57	0	n.a.	891	10	n.a.	n.a.	10	12	0.00294188	2.62121	3.31139	-0.857475
41-protein571	0	n.a.	1494	16	n.a.	n.a.	17	20	0.00305785	4.56842	4.79178	-0.174363
41-protein574	0	n.a.	1440	24	n.a.	n.a.	24	20	0.00476608	6.86316	6.76487	0.056058
41-protein576	0	n.a.	534	7	n.a.	n.a.	7	10	0.00407824	2.17778	2.4744	-0.50775
41-protein577	0	n.a.	261	5	n.a.	n.a.	5	6	0.0063857	1.66667	2.18978	-1.33698
41-protein578	0	n.a.	1014	19	n.a.	n.a.	19	17	0.00390126	3.95588	5.62009	-1.16674
41-protein579	0	n.a.	411	1	n.a.	n.a.	1	2	0.00243309	1	1	n.a.
41-protein58	0	n.a.	930	11	n.a.	n.a.	11	9	0.00262843	2.44444	4.04731	-1.86128
41-protein580	0	n.a.	453	5	n.a.	n.a.	5	6	0.00412068	1.86667	2.18978	-0.825819
41-protein583	0	n.a.	1131	18	n.a.	n.a.	18	16	0.0040672	4.6	5.42458	-0.605989
41-protein584	0	n.a.	1449	28	n.a.	n.a.	28	21	0.00484406	7.01905	7.78266	-0.378691
41-protein585	0	n.a.	954	14	n.a.	n.a.	14	17	0.00410038	3.91176	4.14112	-0.211693
41-protein586	0	n.a.	900	16	n.a.	n.a.	16	13	0.00507123	4.5641	5.15595	-0.482275
41-protein587	0	n.a.	924	10	n.a.	n.a.	11	11	0.00214482	1.98182	3.75559	-2.03229
41-protein589	0	n.a.	1590	26	n.a.	n.a.	27	19	0.00453124	7.20468	7.72508	-0.265319
41-protein59	0	n.a.	1002	14	n.a.	n.a.	14	18	0.00428555	4.29412	4.0703	0.206912
41-protein590	0	n.a.	411	6	n.a.	n.a.	6	7	0.00532963	2.19048	2.44898	-0.536266
41-protein591	0	n.a.	1155	13	n.a.	n.a.	13	14	0.0027972	3.23077	4.08788	-0.842536
41-protein592	0	n.a.	783	11	n.a.	n.a.	11	14	0.0032139	2.51648	3.45897	-1.07394
41-protein593	0	n.a.	1287	13	n.a.	n.a.	13	17	0.00285662	3.67647	3.84532	-0.166413
41-protein594	0	n.a.	780	7	n.a.	n.a.	7	8	0.00306777	2.39286	2.69972	-0.540907
41-protein595	0	n.a.	1323	15	n.a.	n.a.	15	16	0.00304863	4.03333	4.52048	-0.422154
41-protein596	0	n.a.	1224	17	n.a.	n.a.	17	18	0.00402623	4.9281	4.9425	-0.011191
41-protein597	0	n.a.	717	5	n.a.	n.a.	5	5	0.0027894	2	2.4	-1.12397
41-protein598	0	n.a.	507	5	n.a.	n.a.	5	6	0.00381328	1.93333	2.18978	-0.655432
41-protein6	0	n.a.	2415	30	n.a.	n.a.	30	24	0.00280553	6.77536	8.03365	-0.590556
41-protein60	0	n.a.	1407	22	n.a.	n.a.	22	22	0.00324906	4.57143	6.03507	-0.909209
41-protein600	0	n.a.	1707	28	n.a.	n.a.	28	21	0.00257204	4.39048	7.78266	-1.68225
41-protein603	0	n.a.	537	10	n.a.	n.a.	10	10	0.00467618	2.51111	3.53486	-1.28369
41-protein604	0	n.a.	783	16	n.a.	n.a.	16	17	0.00595372	4.66176	4.73271	-0.058114
41-protein605	0	n.a.	780	14	n.a.	n.a.	14	14	0.00500141	3.9011	4.40233	-0.461102
41-protein606	0	n.a.	978	10	n.a.	n.a.	10	14	0.00361806	3.53846	3.14452	0.487793
41-protein607	0	n.a.	1389	20	n.a.	n.a.	20	21	0.00342144	4.75238	5.55905	-0.545101
41-protein608	0	n.a.	1233	10	n.a.	n.a.	10	14	0.00306587	3.78022	3.14452	0.787148
41-protein61	0	n.a.	699	5	n.a.	n.a.	5	8	0.00291232	2.03571	1.92837	0.252416
41-protein612	0	n.a.	321	3	n.a.	n.a.	3	4	0.0046729	1.5	1.63636	-0.754451
41-protein613	0	n.a.	537	3	n.a.	n.a.	3	3	0.00372439	2	2	n.a.
41-protein614	0	n.a.	648	13	n.a.	n.a.	13	14	0.00342559	2.21978	4.08788	-1.83634
41-protein615	0	n.a.	897	13	n.a.	n.a.	13	11	0.00312152	2.8	4.43842	-1.6157
41-protein617	0	n.a.	717	8	n.a.	n.a.	8	13	0.00432715	3.10256	2.57798	0.788137
41-protein618	0	n.a.	2460	24	n.a.	n.a.	24	21	0.00241192	5.93333	6.67086	-0.421849
41-protein619	0	n.a.	930	14	n.a.	n.a.	14	15	0.00380952	3.54286	4.30562	-0.702238
41-protein620	0	n.a.	1293	22	n.a.	n.a.	22	21	0.00360181	4.65714	6.11495	-0.903156
41-protein623	0	n.a.	996	11	n.a.	n.a.	11	10	0.00281124	2.8	3.88834	-1.25333
41-protein625	0	n.a.	954	9	n.a.	n.a.	9	8	0.0028826	2.75	3.47107	-1.0176
41-protein626	0	n.a.	579	5	n.a.	n.a.	5	6	0.00322395	1.86667	2.18978	-0.825819
41-protein627	0	n.a.	567	15	n.a.	n.a.	15	16	0.00529101	3	4.52048	-1.31762
41-protein628	0	n.a.	1920	21	n.a.	n.a.	21	15	0.00205357	3.94286	6.45843	-1.60148
41-protein630	0	n.a.	849	14	n.a.	n.a.	14	17	0.00434768	3.69118	4.14112	-0.415296
41-protein631	0	n.a.	1173	14	n.a.	n.a.	14	13	0.00351936	4.12821	4.51146	-0.35249
41-protein632	0	n.a.	924	11	n.a.	n.a.	11	14	0.0035084	3.24176	3.45897	-0.247511
41-protein633	0	n.a.	261	0	n.a.	n.a.	0	1	n.a.	n.a.	0	n.a.
41-protein634	0	n.a.	939	8	n.a.	n.a.	8	9	0.00248491	2.33333	2.9435	-0.94086
41-protein636	0	n.a.	501	9	n.a.	n.a.	9	5	0.00718563	3.6	4.32	-1.18441
41-protein637	0	n.a.	471	6	n.a.	n.a.	6	7	0.00465069	2.19048	2.44898	-0.536266
41-protein638	0	n.a.	954	14	n.a.	n.a.	14	12	0.00395464	3.77273	4.63595	-0.794417
41-protein639	0	n.a.	660	14	n.a.	n.a.	15	14	0.00582751	3.84615	4.71678	-0.75268
41-protein642	0	n.a.	1044	5	n.a.	n.a.	5	7	0.00191571	2	2.04082	-0.099076
41-protein643	0	n.a.	456	8	n.a.	n.a.	8	11	0.00542265	2.47273	2.73134	-0.391738
41-protein646	0	n.a.	1068	12	n.a.	n.a.	12	12	0.0031211	3.33333	3.97367	-0.676956
41-protein648	0	n.a.	783	17	n.a.	n.a.	17	12	0.00537947	4.21212	5.62937	-1.09245
41-protein649	0	n.a.	1080	13	n.a.	n.a.	13	16	0.00375772	4.05833	3.91775	0.138386
41-protein65	0	n.a.	312	0	n.a.	n.a.	0	1	n.a.	n.a.	0	n.a.
41-protein651	0	n.a.	474	4	n.a.	n.a.	4	5	0.00337553	1.6	1.92	-1.0938
41-protein653	0	n.a.	639	5	n.a.	n.a.	5	6	0.00365154	2.33333	2.18978	0.366893
41-protein655	0	n.a.	1041	15	n.a.	n.a.	15	13	0.00320205	3.33333	4.8337	-1.29649
41-protein656	0	n.a.	1539	34	n.a.	n.a.	34	24	0.00546421	8.40942	9.10481	-0.290347
41-protein657	0	n.a.	1503	22	n.a.	n.a.	22	18	0.0037224	5.59477	6.39618	-0.492462
41-protein659	0	n.a.	1164	17	n.a.	n.a.	17	14	0.00275669	3.20879	5.34569	-1.64894
41-protein66	0	n.a.	1956	22	n.a.	n.a.	22	17	0.00243594	4.76471	6.50747	-1.06806
41-protein660	0	n.a.	3222	47	n.a.	n.a.	48	27	0.00333003	10.7293	12.4532	-0.524508
41-protein662	0	n.a.	1017	19	n.a.	n.a.	19	18	0.00383674	3.90196	5.52397	-1.13984
41-protein663	0	n.a.	672	8	n.a.	n.a.	8	10	0.00327381	2.2	2.82789	-0.957936
41-protein667	0	n.a.	1212	12	n.a.	n.a.	12	15	0.00264026	3.2	3.69053	-0.517826
41-protein668	0	n.a.	240	1	n.a.	n.a.	1	2	0.00416667	1	1	n.a.
41-protein673	0	n.a.	276	3	n.a.	n.a.	3	4	0.00543478	1.5	1.63636	-0.754451
41-protein674	0	n.a.	513	38	n.a.	n.a.	38	8	0.0297271	15.25	14.6556	0.216648
41-protein679	0	n.a.	600	6	n.a.	n.a.	6	7	0.00285714	1.71429	2.44898	-1.52412
41-protein680	0	n.a.	3678	82	n.a.	n.a.	82	25	0.00505347	18.5867	21.7163	-0.56478
41-protein681	0	n.a.	1218	26	n.a.	n.a.	26	19	0.00555027	6.76023	7.43897	-0.358406
41-protein682	0	n.a.	690	12	n.a.	n.a.	12	14	0.00568562	3.92308	3.77343	0.157944
41-protein683	0	n.a.	1317	15	n.a.	n.a.	15	17	0.0031042	4.08824	4.43691	-0.302642
41-protein685	0	n.a.	1719	30	n.a.	n.a.	30	22	0.00435419	7.48485	8.22964	-0.347433
41-protein687	0	n.a.	621	8	n.a.	n.a.	8	8	0.00425581	2.64286	3.0854	-0.693611
41-protein688	0	n.a.	603	8	n.a.	n.a.	8	10	0.0039801	2.4	2.82789	-0.652805
41-protein690	0	n.a.	1071	12	n.a.	n.a.	12	14	0.00308841	3.30769	3.77343	-0.491544
41-protein691	0	n.a.	1128	12	n.a.	n.a.	12	12	0.00302224	3.40909	3.97367	-0.596866
41-protein693	0	n.a.	1815	21	n.a.	n.a.	21	21	0.00238226	4.32381	5.837	-0.978145
41-protein694	0	n.a.	969	11	n.a.	n.a.	11	10	0.00327944	3.17778	3.88834	-0.818285
41-protein695	0	n.a.	450	0	n.a.	n.a.	0	1	n.a.	n.a.	0	n.a.
41-protein696	0	n.a.	1116	26	n.a.	n.a.	28	20	0.0050698	5.65789	7.89235	-1.10468
41-protein697	0	n.a.	471	2	n.a.	n.a.	2	4	0.00283086	1.33333	1.09091	1.89306
41-protein698	0	n.a.	417	3	n.a.	n.a.	3	3	0.00479616	2	2	n.a.
41-protein699	0	n.a.	990	15	n.a.	n.a.	15	14	0.0035853	3.54945	4.71678	-1.00919
41-protein7	0	n.a.	1590	31	n.a.	n.a.	31	24	0.00319251	5.07609	8.30144	-1.46822
41-protein701	0	n.a.	918	13	n.a.	n.a.	13	13	0.00318418	2.92308	4.18921	-1.24469
41-protein702	0	n.a.	252	2	n.a.	n.a.	2	2	0.00793651	2	2	n.a.
41-protein703	0	n.a.	1452	18	n.a.	n.a.	18	18	0.00271431	3.94118	5.23324	-0.953661
41-protein704	0	n.a.	594	10	n.a.	n.a.	10	12	0.0043618	2.59091	3.31139	-0.895124
41-protein706	0	n.a.	492	7	n.a.	n.a.	7	6	0.00514905	2.53333	3.06569	-1.01063
41-protein708	0	n.a.	888	6	n.a.	n.a.	6	6	0.00247748	2.2	2.62774	-0.931688
41-protein709	0	n.a.	333	0	n.a.	n.a.	0	1	n.a.	n.a.	0	n.a.
41-protein710	0	n.a.	615	7	n.a.	n.a.	7	9	0.00361337	2.22222	2.57556	-0.611973
41-protein712	0	n.a.	939	3	n.a.	n.a.	3	4	0.00159744	1.5	1.63636	-0.754451
41-protein713	0	n.a.	783	10	n.a.	n.a.	10	9	0.0032638	2.55556	3.67937	-1.42187
41-protein715	0	n.a.	579	3	n.a.	n.a.	3	4	0.00259067	1.5	1.63636	-0.754451
41-protein716	0	n.a.	339	7	n.a.	n.a.	7	7	0.00674252	2.28571	2.85714	-1.03541
41-protein718	0	n.a.	621	3	n.a.	n.a.	3	4	0.00241546	1.5	1.63636	-0.754451
41-protein719	0	n.a.	1278	3	n.a.	n.a.	3	5	0.00125196	1.6	1.44	0.698995
41-protein720	0	n.a.	2445	32	n.a.	n.a.	32	22	0.00252481	6.17316	8.77829	-1.14408
41-protein722	0	n.a.	1857	34	n.a.	n.a.	34	21	0.0044106	8.19048	9.45038	-0.52098
41-protein724	0	n.a.	432	11	n.a.	n.a.	11	12	0.00996072	4.30303	3.64253	0.754467
41-protein725	0	n.a.	699	11	n.a.	n.a.	11	12	0.0043352	3.0303	3.64253	-0.69933
41-protein726	0	n.a.	462	3	n.a.	n.a.	3	4	0.0036075	1.66667	1.63636	0.167656
41-protein727	0	n.a.	1746	18	n.a.	n.a.	18	20	0.00192319	3.35789	5.07365	-1.27226
41-protein728	0	n.a.	1785	29	n.a.	n.a.	29	19	0.00290923	5.19298	8.29731	-1.48056
41-protein73	0	n.a.	912	16	n.a.	n.a.	16	16	0.00487025	4.44167	4.82185	-0.31088
41-protein730	0	n.a.	1284	28	n.a.	n.a.	28	20	0.00523856	6.72632	7.89235	-0.576466
41-protein731	0	n.a.	867	15	n.a.	n.a.	15	18	0.00450053	3.90196	4.36103	-0.399164
41-protein736	0	n.a.	756	9	n.a.	n.a.	9	11	0.0037037	2.8	3.07275	-0.373037
41-protein737	0	n.a.	726	11	n.a.	n.a.	11	13	0.00515646	3.74359	3.54472	0.226785
41-protein738	0	n.a.	471	3	n.a.	n.a.	3	4	0.00318471	1.5	1.63636	-0.754451
41-protein739	0	n.a.	762	8	n.a.	n.a.	8	11	0.00376998	2.87273	2.73134	0.214175
41-protein74	0	n.a.	876	15	n.a.	n.a.	15	15	0.00373994	3.27619	4.61317	-1.15701
41-protein75	0	n.a.	678	10	n.a.	n.a.	10	12	0.00446947	3.0303	3.31139	-0.349224
41-protein752	0	n.a.	1020	14	n.a.	n.a.	14	14	0.00472958	4.82418	4.40233	0.388071
41-protein753	0	n.a.	1164	6	n.a.	n.a.	6	12	0.00204363	2.37879	1.98684	0.752352
41-protein754	0	n.a.	1077	17	n.a.	n.a.	17	17	0.00445136	4.79412	5.0285	-0.181788
41-protein758	0	n.a.	852	33	n.a.	n.a.	33	15	0.00811536	6.91429	10.149	-1.34818
41-protein76	0	n.a.	567	7	n.a.	n.a.	7	8	0.00390527	2.21429	2.69972	-0.855669
41-protein768	0	n.a.	519	1	n.a.	n.a.	1	2	0.00192678	1	1	n.a.
41-protein769	0	n.a.	1563	8	n.a.	n.a.	8	9	0.00135068	2.11111	2.9435	-1.28352
41-protein77	0	n.a.	1215	32	n.a.	n.a.	32	23	0.00662991	8.05534	8.67018	-0.270871
41-protein778	0	n.a.	882	12	n.a.	n.a.	12	14	0.00478433	4.21978	3.77343	0.47109
41-protein779	0	n.a.	1371	20	n.a.	n.a.	20	16	0.00311816	4.275	6.02731	-1.16947
41-protein78	0	n.a.	738	11	n.a.	n.a.	11	12	0.00330541	2.43939	3.64253	-1.37431
41-protein780	0	n.a.	807	13	n.a.	n.a.	13	15	0.00365846	2.95238	3.99808	-1.02844
41-protein784	0	n.a.	381	6	n.a.	n.a.	6	6	0.00577428	2.2	2.62774	-0.931688
41-protein785	0	n.a.	882	6	n.a.	n.a.	6	8	0.00234856	2.07143	2.31405	-0.488735
41-protein786	0	n.a.	1467	15	n.a.	n.a.	15	18	0.00277121	4.06536	4.36103	-0.257088
41-protein787	0	n.a.	768	5	n.a.	n.a.	5	6	0.00269097	2.06667	2.18978	-0.314657
41-protein788	0	n.a.	630	6	n.a.	n.a.	6	7	0.00302343	1.90476	2.44898	-1.12898
41-protein789	0	n.a.	453	4	n.a.	n.a.	4	6	0.00441501	2	1.75182	0.767983
41-protein79	0	n.a.	1044	17	n.a.	n.a.	17	16	0.00357599	3.73333	5.12321	-1.07589
41-protein791	0	n.a.	267	4	n.a.	n.a.	4	5	0.00674157	1.8	1.92	-0.410175
41-protein792	0	n.a.	438	2	n.a.	n.a.	2	3	0.00304414	1.33333	1.33333	n.a.
41-protein794	0	n.a.	654	12	n.a.	n.a.	12	15	0.00608708	3.98095	3.69053	0.306577
41-protein795	0	n.a.	1710	26	n.a.	n.a.	27	22	0.00425812	7.28139	7.40668	-0.064464
41-protein796	0	n.a.	1176	15	n.a.	n.a.	15	19	0.00446553	5.25146	4.29171	0.836062
41-protein797	0	n.a.	618	9	n.a.	n.a.	9	12	0.00404531	2.5	2.98025	-0.654097
41-protein798	0	n.a.	666	11	n.a.	n.a.	11	10	0.00417084	2.77778	3.88834	-1.27892
41-protein8	0	n.a.	462	10	n.a.	n.a.	10	15	0.00601938	2.78095	3.07544	-0.364464
41-protein80	0	n.a.	693	10	n.a.	n.a.	10	9	0.00400834	2.77778	3.67937	-1.14071
41-protein81	0	n.a.	675	6	n.a.	n.a.	6	8	0.00306878	2.07143	2.31405	-0.488735
41-protein83	0	n.a.	906	9	n.a.	n.a.	9	14	0.00339616	3.07692	2.83007	0.334739
41-protein84	0	n.a.	1095	12	n.a.	n.a.	12	15	0.00240052	2.62857	3.69053	-1.12105
41-protein848	0	n.a.	1098	14	n.a.	n.a.	15	17	0.00316752	3.47794	4.43691	-0.832359
41-protein849	0	n.a.	270	5	n.a.	n.a.	5	6	0.00617284	1.66667	2.18978	-1.33698
41-protein85	0	n.a.	522	3	n.a.	n.a.	3	4	0.00287356	1.5	1.63636	-0.754451
41-protein850	0	n.a.	1065	19	n.a.	n.a.	19	19	0.00399747	4.25731	5.43617	-0.830427
41-protein851	0	n.a.	672	9	n.a.	n.a.	9	9	0.00322421	2.16667	3.31143	-1.59105
41-protein852	0	n.a.	330	3	n.a.	n.a.	3	4	0.00454545	1.5	1.63636	-0.754451
41-protein853	0	n.a.	927	17	n.a.	n.a.	17	13	0.00580865	5.38462	5.4782	-0.072147
41-protein855	0	n.a.	951	12	n.a.	n.a.	13	12	0.00353695	3.36364	4.30481	-0.926088
41-protein856	0	n.a.	1140	13	n.a.	n.a.	13	16	0.00328947	3.75	3.91775	-0.165133
41-protein857	0	n.a.	594	7	n.a.	n.a.	7	9	0.00392817	2.33333	2.57556	-0.41953
41-protein858	0	n.a.	585	3	n.a.	n.a.	3	4	0.002849	1.66667	1.63636	0.167656
41-protein859	0	n.a.	822	12	n.a.	n.a.	12	12	0.00337315	2.77273	3.97367	-1.26962
41-protein860	0	n.a.	696	15	n.a.	n.a.	15	13	0.005084	3.53846	4.8337	-1.11923
41-protein861	0	n.a.	420	11	n.a.	n.a.	11	11	0.00692641	2.90909	3.75559	-0.969872
41-protein862	0	n.a.	561	10	n.a.	n.a.	10	11	0.00486145	2.72727	3.41417	-0.856441
41-protein863	0	n.a.	948	20	n.a.	n.a.	21	20	0.00559627	5.30526	5.91926	-0.395854
41-protein864	0	n.a.	732	17	n.a.	n.a.	17	18	0.00566985	4.15033	4.9425	-0.615695
41-protein866	0	n.a.	645	10	n.a.	n.a.	10	11	0.00434109	2.8	3.41417	-0.765763
41-protein867	0	n.a.	873	24	n.a.	n.a.	24	22	0.00589597	5.14719	6.58371	-0.82399
41-protein868	0	n.a.	921	18	n.a.	n.a.	18	14	0.00378232	3.48352	5.66014	-1.59404
41-protein87	0	n.a.	549	5	n.a.	n.a.	5	7	0.00381646	2.09524	2.04082	0.132101
41-protein870	0	n.a.	1260	28	n.a.	n.a.	28	20	0.00559733	7.05263	7.89235	-0.415142
41-protein873	0	n.a.	579	4	n.a.	n.a.	4	4	0.00345423	2	2.18182	-0.780123
41-protein876	0	n.a.	1344	15	n.a.	n.a.	15	18	0.00333119	4.47712	4.36103	0.100942
41-protein877	0	n.a.	1239	11	n.a.	n.a.	11	9	0.00269034	3.33333	4.04731	-0.829081
41-protein878	0	n.a.	795	6	n.a.	n.a.	6	7	0.00299491	2.38095	2.44898	-0.141123
41-protein879	0	n.a.	630	4	n.a.	n.a.	4	6	0.00275132	1.73333	1.75182	-0.057222
41-protein88	0	n.a.	540	9	n.a.	n.a.	9	10	0.00559671	3.02222	3.18137	-0.21905
41-protein880	0	n.a.	597	5	n.a.	n.a.	5	11	0.00395919	2.36364	1.70709	1.4736
41-protein881	0	n.a.	1227	14	n.a.	n.a.	14	15	0.00270113	3.31429	4.30562	-0.912672
41-protein883	0	n.a.	228	0	n.a.	n.a.	0	1	n.a.	n.a.	0	n.a.
41-protein884	0	n.a.	912	26	n.a.	n.a.	26	19	0.0070791	6.45614	7.43897	-0.518982
41-protein886	0	n.a.	2301	52	n.a.	n.a.	52	21	0.00548002	12.6095	14.4535	-0.509012
41-protein887	0	n.a.	1056	15	n.a.	n.a.	15	19	0.0036882	3.89474	4.29171	-0.345816
41-protein888	0	n.a.	1461	12	n.a.	n.a.	12	14	0.00218125	3.18681	3.77343	-0.619121
41-protein889	0	n.a.	465	6	n.a.	n.a.	6	7	0.00368664	1.71429	2.44898	-1.52412
41-protein89	0	n.a.	843	14	n.a.	n.a.	14	14	0.00554013	4.67033	4.40233	0.246542
41-protein890	0	n.a.	1251	20	n.a.	n.a.	20	17	0.00357361	4.47059	5.91588	-0.966855
41-protein891	0	n.a.	402	9	n.a.	n.a.	9	10	0.00807076	3.24444	3.18137	0.086812
41-protein892	0	n.a.	1107	10	n.a.	n.a.	10	9	0.0024591	2.72222	3.67937	-1.211
41-protein893	0	n.a.	1254	20	n.a.	n.a.	20	19	0.0033297	4.17544	5.72228	-1.03997
41-protein894	0	n.a.	498	8	n.a.	n.a.	8	9	0.00580098	2.88889	2.9435	-0.084202
41-protein895	0	n.a.	2145	35	n.a.	n.a.	35	21	0.00337884	7.24762	9.72833	-0.998162
41-protein897	0	n.a.	504	15	n.a.	n.a.	15	16	0.00762235	3.84167	4.52048	-0.588248
41-protein899	0	n.a.	2631	29	n.a.	n.a.	29	21	0.00249045	6.55238	8.06062	-0.723908
41-protein90	0	n.a.	2532	38	n.a.	n.a.	39	19	0.00416886	10.5556	11.1585	-0.217439
41-protein901	0	n.a.	1560	25	n.a.	n.a.	25	20	0.00325236	5.07368	7.04674	-1.08368
41-protein902	0	n.a.	516	8	n.a.	n.a.	8	9	0.00452196	2.33333	2.9435	-0.94086
41-protein903	0	n.a.	1287	14	n.a.	n.a.	15	17	0.00344508	4.43382	4.43691	-0.002681
41-protein904	0	n.a.	798	6	n.a.	n.a.	6	8	0.00268528	2.14286	2.31405	-0.34485
41-protein905	0	n.a.	1362	25	n.a.	n.a.	26	19	0.00458991	6.25146	7.43897	-0.627062
41-protein906	0	n.a.	249	1	n.a.	n.a.	1	2	0.00401606	1	1	n.a.
41-protein907	0	n.a.	549	5	n.a.	n.a.	5	6	0.00388585	2.13333	2.18978	-0.14427
41-protein908	0	n.a.	765	10	n.a.	n.a.	10	11	0.0037552	2.87273	3.41417	-0.675085
41-protein909	0	n.a.	354	1	n.a.	n.a.	1	2	0.00282486	1	1	n.a.
41-protein91	0	n.a.	552	6	n.a.	n.a.	6	6	0.00398551	2.2	2.62774	-0.931688
41-protein910	0	n.a.	1095	10	n.a.	n.a.	10	13	0.00208407	2.28205	3.22247	-1.16585
41-protein912	0	n.a.	1563	28	n.a.	n.a.	28	22	0.00496603	7.7619	7.681	0.040245
41-protein914	0	n.a.	330	2	n.a.	n.a.	2	3	0.0040404	1.33333	1.33333	n.a.
41-protein915	0	n.a.	735	12	n.a.	n.a.	13	14	0.0043956	3.23077	4.08788	-0.842536
41-protein916	0	n.a.	978	11	n.a.	n.a.	11	9	0.0031811	3.11111	4.04731	-1.08713
41-protein922	0	n.a.	1194	18	n.a.	n.a.	18	14	0.00404035	4.82418	5.66014	-0.612216
41-protein924	0	n.a.	672	5	n.a.	n.a.	5	6	0.00248016	1.66667	2.18978	-1.33698
41-protein925	0	n.a.	363	5	n.a.	n.a.	5	5	0.0077135	2.8	2.4	1.12397
41-protein927	0	n.a.	1731	34	n.a.	n.a.	35	23	0.00392974	6.80237	9.483	-1.08575
41-protein928	0	n.a.	735	15	n.a.	n.a.	15	8	0.00728863	5.35714	5.78512	-0.378525
41-protein93	0	n.a.	408	4	n.a.	n.a.	4	5	0.00392157	1.6	1.92	-1.0938
41-protein930	0	n.a.	648	12	n.a.	n.a.	12	12	0.0045361	2.93939	3.97367	-1.09342
41-protein931	0	n.a.	2724	52	n.a.	n.a.	52	23	0.00421085	11.4704	14.089	-0.728212
41-protein937	0	n.a.	609	14	n.a.	n.a.	14	13	0.00614711	3.74359	4.51146	-0.706235
41-protein938	0	n.a.	300	4	n.a.	n.a.	4	5	0.006	1.8	1.92	-0.410175
41-protein94	0	n.a.	873	14	n.a.	n.a.	14	12	0.00334965	2.92424	4.63595	-1.57527
41-protein940	0	n.a.	513	4	n.a.	n.a.	4	5	0.00311891	1.6	1.92	-1.0938
41-protein941	0	n.a.	1041	18	n.a.	n.a.	18	16	0.00456292	4.75	5.42458	-0.495753
41-protein942	0	n.a.	762	16	n.a.	n.a.	16	14	0.00478786	3.64835	5.03123	-1.12766
41-protein943	0	n.a.	627	9	n.a.	n.a.	9	10	0.00450115	2.82222	3.18137	-0.494325
41-protein944	0	n.a.	1068	8	n.a.	n.a.	8	8	0.00220706	2.35714	3.0854	-1.14142
41-protein945	0	n.a.	987	9	n.a.	n.a.	9	11	0.00272635	2.69091	3.07275	-0.522236
41-protein946	0	n.a.	762	12	n.a.	n.a.	12	13	0.00323037	2.46154	3.86696	-1.4839
41-protein947	0	n.a.	2565	40	n.a.	n.a.	40	22	0.00330962	8.48918	10.9729	-0.883835
41-protein95	0	n.a.	1620	21	n.a.	n.a.	21	18	0.0035746	5.79085	6.10545	-0.201759
41-protein965	0	n.a.	351	2	n.a.	n.a.	2	3	0.00379867	1.33333	1.33333	n.a.
41-protein966	0	n.a.	1242	18	n.a.	n.a.	18	19	0.0037103	4.60819	5.15006	-0.400868
41-protein967	0	n.a.	906	10	n.a.	n.a.	10	10	0.00257542	2.33333	3.53486	-1.50661
41-protein969	0	n.a.	321	5	n.a.	n.a.	5	5	0.00809969	2.6	2.4	0.561987
41-protein97	0	n.a.	1203	25	n.a.	n.a.	26	20	0.0037669	4.53158	7.32861	-1.48144
41-protein977	0	n.a.	1152	23	n.a.	n.a.	23	20	0.00485654	5.59474	6.483	-0.52687
41-protein978	0	n.a.	204	3	n.a.	n.a.	3	4	0.00735294	1.5	1.63636	-0.754451
41-protein979	0	n.a.	1344	23	n.a.	n.a.	24	16	0.00415427	5.58333	7.23277	-0.930093
41-protein98	0	n.a.	1488	13	n.a.	n.a.	13	13	0.00182658	2.71795	4.18921	-1.44635
41-protein981	0	n.a.	915	11	n.a.	n.a.	11	9	0.0033394	3.05556	4.04731	-1.15164
41-protein984	0	n.a.	738	10	n.a.	n.a.	10	12	0.00373655	2.75758	3.31139	-0.688058
41-protein988	0	n.a.	1272	23	n.a.	n.a.	23	18	0.00432133	5.49673	6.68692	-0.702001
41-protein990	0	n.a.	834	12	n.a.	n.a.	12	14	0.00374206	3.12088	3.77343	-0.688709
41-protein991	0	n.a.	336	5	n.a.	n.a.	5	6	0.00634921	2.13333	2.18978	-0.14427
41-protein997	0	n.a.	1434	34	n.a.	n.a.	34	23	0.00506061	7.25692	9.21206	-0.813768
41-protein999	0	n.a.	996	16	n.a.	n.a.	16	20	0.00471888	4.7	4.50991	0.156655
