# Supplementary material for: Development of a Providencia stuartii multilocus sequence typing scheme
Source: Front Microbiol. 2024 Oct 31;15:1493621. doi: 10.3389/fmicb.2024.1493621 (PMC11560872; doi:10.3389/fmicb.2024.1493621)
Supplement: Supplementary file 7 [file Table_5.xlsx]

## Sheet: Providencia_HC_single_res_parti
	MLST	Linkage5	Linkage10	Linkage50	Linkage100	Linkage250	Linkage500	Linkage750	Linkage1000
MLST	-	0.001	0.001	0.001	0.001	0.278	1	1	1
Linkage5	-	-	1	0.386	0.146	0.001	0.001	0.001	0.001
Linkage10	-	-	-	0.386	0.146	0.001	0.001	0.001	0.001
Linkage50	-	-	-	-	0.152	0.001	0.001	0.001	0.001
Linkage100	-	-	-	-	-	0.003	0.001	0.001	0.001
Linkage250	-	-	-	-	-	-	0.278	0.278	0.278
Linkage500	-	-	-	-	-	-	-	1	1
Linkage750	-	-	-	-	-	-	-	-	1
Linkage1000	-	-	-	-	-	-	-	-	-
